# Supplementary material for: (2-Meth­oxy-1,3-phenyl­ene)diboronic acid
Source: Acta Crystallogr Sect E Struct Rep Online. 2008 Jan 9;64(Pt 2):o414–5. doi: 10.1107/S160053680800010X (PMC2960205; doi:10.1107/S160053680800010X)
Supplement: Supplementary file 1 [file e-64-0o414-sup1.cif]

##############################################################################
###                                                                        ###
###        Electronic paper (Acta Crystallographica Section E)             ###
###                                                                        ###
##############################################################################
#                                                                            #
# This CIF contains the data in a paper accepted for publication in Acta     #
# Crystallographica Section E. It conforms to the requirements of Notes      #
# for Authors for Section E, and has been peer reviewed under the auspices   #
# of the IUCr Commission on Journals.                                        #
#                                                                            #
# Full details of the Crystallographic Information File format               #
# are given in the paper "The Crystallographic Information File (CIF):       #
# a New Standard Archive File for Crystallography" by S. R. Hall, F. H.      #
# Allen and I. D. Brown [Acta Cryst. (1991), A47, 655-685].                  #
#                                                                            #
# The current version of the core CIF dictionary is obtainable from          #
# ftp://ftp.iucr.org/pub/cif_core.dic. The current version number is 2.1.    #
#                                                                            #
# Software is freely available for graphical display of the structure(s) in  #
# this CIF.  For information consult the CIF home page http://www.iucr.org/  #
# cif/home.html                                                              #
#                                                                            #
##############################################################################
                                             
data_I
_audit_creation_method     SHELXL-97
_chemical_name_systematic
;
(2-Methoxy-1,3-phenylene)diboronic acid
;
_chemical_name_common     '2-methoxy-1,3-phenylenediboronic acid'
_chemical_formula_moiety     'C7 H10 B2 O5'
_chemical_formula_sum     'C7 H10 B2 O5'
_chemical_formula_iupac     'C7 H10 B2 O5'
_chemical_formula_weight     195.77
_chemical_melting_point     670
_symmetry_cell_setting     triclinic
_symmetry_space_group_name_H-M     'P -1'
loop_
    _symmetry_equiv_pos_as_xyz
    'x, y, z'
    '-x, -y, -z'
_cell_length_a     5.0261(6)
_cell_length_b     7.6475(12)
_cell_length_c     12.4535(19)
_cell_angle_alpha     79.010(13)
_cell_angle_beta     81.898(12)
_cell_angle_gamma     77.246(12)
_cell_volume     455.85(11)
_cell_formula_units_Z     2
_cell_measurement_reflns_used     ?
_cell_measurement_theta_min     ?
_cell_measurement_theta_max     ?
_cell_measurement_temperature     100(2)
_exptl_crystal_description     prismatic
_exptl_crystal_colour     colourless
_exptl_crystal_size_max     0.75
_exptl_crystal_size_mid     0.28
_exptl_crystal_size_min     0.16
_exptl_crystal_density_diffrn     1.426
_exptl_crystal_density_meas     ?
_exptl_crystal_density_method     'not measured'
_exptl_crystal_F_000     204
_exptl_absorpt_coefficient_mu     0.115
_exptl_absorpt_correction_type     'multi-scan'
_exptl_absorpt_process_details
;
(CrysAlis RED; Oxford Diffraction 2005)
;
_exptl_absorpt_correction_T_min     0.91
_exptl_absorpt_correction_T_max     0.98
_exptl_special_details     ?
_diffrn_ambient_temperature     100(2)
_diffrn_radiation_type     MoK\a
_diffrn_radiation_wavelength     0.71073
_diffrn_radiation_source     'fine-focus sealed tube'
_diffrn_radiation_monochromator     graphite
_diffrn_measurement_device_type     'Kuma KM4 CCD'
_diffrn_measurement_method     \w
_diffrn_detector_area_resol_mean     8.6479
_diffrn_reflns_number     8626
_diffrn_reflns_av_R_equivalents     0.0116
_diffrn_reflns_av_sigmaI/netI     0.0133
_diffrn_reflns_theta_min     2.77
_diffrn_reflns_theta_max     28.63
_diffrn_reflns_theta_full     28.00
_diffrn_measured_fraction_theta_max     0.938
_diffrn_measured_fraction_theta_full     0.978
_diffrn_reflns_limit_h_min     -6
_diffrn_reflns_limit_h_max     6
_diffrn_reflns_limit_k_min     -10
_diffrn_reflns_limit_k_max     10
_diffrn_reflns_limit_l_min     -16
_diffrn_reflns_limit_l_max     16
_diffrn_standards_number     .
_diffrn_standards_interval_count     ?
_diffrn_standards_interval_time     ?
_diffrn_standards_decay_%     ?
_refine_special_details
;
 Refinement of F^2^ against ALL reflections.  The weighted R-factor wR and
 goodness of fit S are based on F^2^, conventional R-factors R are based
 on F, with F set to zero for negative F^2^. The threshold expression of
 F^2^ > 2sigma(F^2^) is used only for calculating R-factors(gt) etc. and is
 not relevant to the choice of reflections for refinement.  R-factors based
 on F^2^ are statistically about twice as large as those based on F, and R-
 factors based on ALL data will be even larger.
;
_reflns_number_total     2191
_reflns_number_gt     1884
_reflns_threshold_expression     I>2\s(I)
_refine_ls_structure_factor_coef     Fsqd
_refine_ls_matrix_type     full
_refine_ls_R_factor_all     0.0353
_refine_ls_R_factor_gt     0.0306
_refine_ls_wR_factor_gt     0.0973
_refine_ls_wR_factor_ref     0.0993
_refine_ls_goodness_of_fit_ref     1.168
_refine_ls_restrained_S_all     1.168
_refine_ls_number_reflns     2191
_refine_ls_number_parameters     168
_refine_ls_number_restraints     0
_refine_ls_hydrogen_treatment     refall
_refine_ls_weighting_scheme     calc
_refine_ls_weighting_details
         'calc w=1/[\s^2^(Fo^2^)+(0.0674P)^2^+0.0064P] where P=(Fo^2^+2Fc^2^)/3'
_atom_sites_solution_hydrogens     geom
_atom_sites_solution_primary     direct
_atom_sites_solution_secondary     difmap
_refine_ls_shift/su_max     0.001
_refine_ls_shift/su_mean     0.000
_refine_diff_density_max     0.400
_refine_diff_density_min     -0.242
_refine_ls_extinction_method     SHELXL
_refine_ls_extinction_coef     0.074(12)
_refine_ls_extinction_expression
                                  'Fc^*^=kFc[1+0.001xFc^2^\l^3^/sin(2\q)]^-1/4^'
loop_
    _atom_type_symbol
    _atom_type_description
    _atom_type_scat_dispersion_real
    _atom_type_scat_dispersion_imag
    _atom_type_scat_source
    'C' 'C' 0.0033 0.0016
                         'International Tables Vol C Tables 4.2.6.8 and 6.1.1.4'
    'H' 'H' 0.0000 0.0000
                         'International Tables Vol C Tables 4.2.6.8 and 6.1.1.4'
    'B' 'B' 0.0013 0.0007
                         'International Tables Vol C Tables 4.2.6.8 and 6.1.1.4'
    'O' 'O' 0.0106 0.0060
                         'International Tables Vol C Tables 4.2.6.8 and 6.1.1.4'
_computing_data_collection
;
CrysAlis CCD, Oxford Diffraction (2005)
;
_computing_cell_refinement
;
CrysAlis RED, Oxford Diffraction (2005)
;
_computing_data_reduction
;
CrysAlis RED, Oxford Diffraction (2005)
;
_computing_structure_solution     'SHELXS97 (Sheldrick, 2008)'
_computing_structure_refinement     'SHELXL97 (Sheldrick, 2008)'
_computing_molecular_graphics     'DIAMOND (Brandenburg, 1999)'
_computing_publication_material     'SHELXL97 (Sheldrick, 2008)'
loop_
    _atom_site_type_symbol
    _atom_site_label
    _atom_site_fract_x
    _atom_site_fract_y
    _atom_site_fract_z
    _atom_site_U_iso_or_equiv
    _atom_site_adp_type
    _atom_site_calc_flag
    _atom_site_refinement_flags
    _atom_site_occupancy
    _atom_site_disorder_assembly
    _atom_site_disorder_group
    B B1 0.2297(2) 1.01153(14) 0.88850(8) 0.0121(2) Uani d . 1 . .
    O O2 0.17562(14) 1.15369(9) 0.94414(6) 0.01497(19) Uani d . 1 . .
    O O3 0.44802(13) 0.87075(9) 0.91170(6) 0.01494(18) Uani d . 1 . .
    O O4 0.27015(13) 0.71276(8) 0.76769(5) 0.01290(18) Uani d . 1 . .
    C C5 0.1659(2) 0.56730(13) 0.84048(9) 0.0204(2) Uani d . 1 . .
    B B6 -0.0649(2) 0.70611(14) 0.59403(8) 0.0119(2) Uani d . 1 . .
    O O7 0.18385(13) 0.59475(9) 0.57331(6) 0.01505(19) Uani d . 1 . .
    O O8 -0.28690(13) 0.67665(10) 0.55374(6) 0.01734(19) Uani d . 1 . .
    C C9 0.04151(18) 1.01375(12) 0.79683(7) 0.0114(2) Uani d . 1 . .
    C C10 0.06518(18) 0.86766(12) 0.74123(7) 0.0108(2) Uani d . 1 . .
    C C11 -0.10218(18) 0.86757(12) 0.66004(7) 0.0117(2) Uani d . 1 . .
    C C12 -0.30411(19) 1.02389(13) 0.63595(8) 0.0142(2) Uani d . 1 . .
    C C13 -0.33351(19) 1.17323(13) 0.68851(8) 0.0154(2) Uani d . 1 . .
    C C14 -0.16146(19) 1.16694(12) 0.76789(8) 0.0138(2) Uani d . 1 . .
    H H2 0.285(3) 1.140(2) 0.9942(13) 0.042(4) Uiso d . 1 . .
    H H3 0.468(3) 0.793(2) 0.8674(14) 0.048(4) Uiso d . 1 . .
    H H5A 0.086(3) 0.6033(17) 0.9132(11) 0.029(3) Uiso d . 1 . .
    H H5B 0.322(3) 0.4681(19) 0.8490(11) 0.034(4) Uiso d . 1 . .
    H H5C 0.019(3) 0.5290(19) 0.8100(12) 0.038(4) Uiso d . 1 . .
    H H7 0.322(3) 0.6297(19) 0.5953(12) 0.039(4) Uiso d . 1 . .
    H H8 -0.239(4) 0.591(3) 0.5115(15) 0.058(5) Uiso d . 1 . .
    H H12 -0.422(3) 1.0288(16) 0.5792(10) 0.023(3) Uiso d . 1 . .
    H H13 -0.479(3) 1.2810(18) 0.6688(10) 0.023(3) Uiso d . 1 . .
    H H14 -0.189(2) 1.2703(16) 0.8053(10) 0.019(3) Uiso d . 1 . .
loop_
    _atom_site_aniso_label
    _atom_site_aniso_U_11
    _atom_site_aniso_U_22
    _atom_site_aniso_U_33
    _atom_site_aniso_U_12
    _atom_site_aniso_U_13
    _atom_site_aniso_U_23
    B1 0.0127(5) 0.0138(5) 0.0112(5) -0.0050(4) -0.0012(4) -0.0024(4)
    O2 0.0170(4) 0.0154(4) 0.0149(4) -0.0025(3) -0.0059(3) -0.0060(3)
    O3 0.0150(4) 0.0160(4) 0.0163(4) -0.0011(3) -0.0059(3) -0.0080(3)
    O4 0.0131(3) 0.0111(3) 0.0149(3) -0.0003(3) -0.0039(2) -0.0039(3)
    C5 0.0258(5) 0.0139(5) 0.0208(5) -0.0040(4) -0.0052(4) 0.0011(4)
    B6 0.0123(5) 0.0141(5) 0.0101(5) -0.0033(4) -0.0019(4) -0.0032(4)
    O7 0.0110(3) 0.0184(4) 0.0190(4) -0.0020(3) -0.0037(3) -0.0105(3)
    O8 0.0116(3) 0.0228(4) 0.0217(4) -0.0018(3) -0.0031(3) -0.0144(3)
    C9 0.0118(4) 0.0133(4) 0.0107(4) -0.0045(3) -0.0010(3) -0.0034(3)
    C10 0.0094(4) 0.0116(4) 0.0114(4) -0.0021(3) -0.0011(3) -0.0020(3)
    C11 0.0116(4) 0.0142(4) 0.0111(4) -0.0038(3) -0.0011(3) -0.0047(3)
    C12 0.0141(4) 0.0173(5) 0.0124(4) -0.0030(4) -0.0042(3) -0.0036(4)
    C13 0.0154(5) 0.0139(5) 0.0160(5) 0.0009(4) -0.0046(3) -0.0027(4)
    C14 0.0159(5) 0.0124(5) 0.0147(5) -0.0032(4) -0.0023(3) -0.0051(4)
_geom_special_details
;
 All esds (except the esd in the dihedral angle between two l.s. planes)
 are estimated using the full covariance matrix.  The cell esds are taken
 into account individually in the estimation of esds in distances, angles
 and torsion angles; correlations between esds in cell parameters are only
 used when they are defined by crystal symmetry.  An approximate (isotropic)
 treatment of cell esds is used for estimating esds involving l.s. planes.
;
loop_
    _geom_bond_atom_site_label_1
    _geom_bond_atom_site_label_2
    _geom_bond_site_symmetry_2
    _geom_bond_distance
    _geom_bond_publ_flag
    B1 O2 . 1.3564(12) y
    B1 O3 . 1.3768(12) y
    B1 C9 . 1.5774(13) y
    O2 H2 . 0.865(17) ?
    O3 H3 . 0.866(16) ?
    O4 C10 . 1.4075(11) y
    O4 C5 . 1.4397(12) y
    C5 H5A . 1.001(13) ?
    C5 H5B . 0.965(14) ?
    C5 H5C . 0.995(15) ?
    B6 O8 . 1.3635(12) y
    B6 O7 . 1.3704(12) y
    B6 C11 . 1.5738(13) y
    O7 H7 . 0.888(15) ?
    O8 H8 . 0.89(2) ?
    C9 C10 . 1.3982(13) ?
    C9 C14 . 1.3993(13) ?
    C10 C11 . 1.4036(12) ?
    C11 C12 . 1.4009(13) ?
    C12 C13 . 1.3920(13) ?
    C12 H12 . 0.975(12) ?
    C13 C14 . 1.3899(13) ?
    C13 H13 . 0.991(13) ?
    C14 H14 . 0.967(12) ?
loop_
    _geom_angle_atom_site_label_1
    _geom_angle_atom_site_label_2
    _geom_angle_atom_site_label_3
    _geom_angle_site_symmetry_1
    _geom_angle_site_symmetry_3
    _geom_angle
    _geom_angle_publ_flag
    O2 B1 O3 . . 119.76(8) ?
    O2 B1 C9 . . 118.66(8) ?
    O3 B1 C9 . . 121.57(8) ?
    B1 O2 H2 . . 112.8(10) ?
    B1 O3 H3 . . 110.6(11) ?
    C10 O4 C5 . . 113.05(7) ?
    O4 C5 H5A . . 111.6(8) ?
    O4 C5 H5B . . 105.1(8) ?
    H5A C5 H5B . . 110.9(11) ?
    O4 C5 H5C . . 112.4(9) ?
    H5A C5 H5C . . 106.8(11) ?
    H5B C5 H5C . . 110.0(12) ?
    O8 B6 O7 . . 118.14(8) ?
    O8 B6 C11 . . 119.17(8) ?
    O7 B6 C11 . . 122.67(8) ?
    B6 O7 H7 . . 113.0(9) ?
    B6 O8 H8 . . 111.4(12) ?
    C10 C9 C14 . . 116.81(8) ?
    C10 C9 B1 . . 123.17(8) ?
    C14 C9 B1 . . 120.01(8) ?
    C9 C10 C11 . . 123.70(8) ?
    C9 C10 O4 . . 117.99(8) ?
    C11 C10 O4 . . 118.30(8) ?
    C12 C11 C10 . . 116.72(8) ?
    C12 C11 B6 . . 119.95(8) ?
    C10 C11 B6 . . 123.29(8) ?
    C13 C12 C11 . . 121.55(8) ?
    C13 C12 H12 . . 119.7(7) ?
    C11 C12 H12 . . 118.7(7) ?
    C14 C13 C12 . . 119.49(8) ?
    C14 C13 H13 . . 121.7(7) ?
    C12 C13 H13 . . 118.8(7) ?
    C13 C14 C9 . . 121.71(8) ?
    C13 C14 H14 . . 118.3(7) ?
    C9 C14 H14 . . 119.9(7) ?
loop_
    _geom_torsion_atom_site_label_1
    _geom_torsion_atom_site_label_2
    _geom_torsion_atom_site_label_3
    _geom_torsion_atom_site_label_4
    _geom_torsion_site_symmetry_1
    _geom_torsion_site_symmetry_2
    _geom_torsion_site_symmetry_3
    _geom_torsion_site_symmetry_4
    _geom_torsion
    _geom_torsion_publ_flag
    O2 B1 C9 C10 . . . . -174.50(8) ?
    O3 B1 C9 C10 . . . . 6.46(14) y
    O2 B1 C9 C14 . . . . 5.35(14) ?
    O3 B1 C9 C14 . . . . -173.69(8) ?
    C14 C9 C10 C11 . . . . -0.27(14) ?
    B1 C9 C10 C11 . . . . 179.58(8) ?
    C14 C9 C10 O4 . . . . 179.17(7) ?
    B1 C9 C10 O4 . . . . -0.99(13) ?
    C5 O4 C10 C9 . . . . 100.68(9) y
    C5 O4 C10 C11 . . . . -79.86(10) ?
    C9 C10 C11 C12 . . . . -0.64(14) ?
    O4 C10 C11 C12 . . . . 179.93(7) ?
    C9 C10 C11 B6 . . . . 177.05(8) ?
    O4 C10 C11 B6 . . . . -2.39(13) ?
    O8 B6 C11 C12 . . . . -29.98(13) ?
    O7 B6 C11 C12 . . . . 148.79(9) y
    O8 B6 C11 C10 . . . . 152.40(9) ?
    O7 B6 C11 C10 . . . . -28.83(14) ?
    C10 C11 C12 C13 . . . . 1.22(14) ?
    B6 C11 C12 C13 . . . . -176.55(8) ?
    C11 C12 C13 C14 . . . . -0.88(15) ?
    C12 C13 C14 C9 . . . . -0.10(15) ?
    C10 C9 C14 C13 . . . . 0.65(14) ?
    B1 C9 C14 C13 . . . . -179.20(8) ?
loop_
    _geom_hbond_atom_site_label_D
    _geom_hbond_atom_site_label_H
    _geom_hbond_atom_site_label_A
    _geom_hbond_site_symmetry_A
    _geom_hbond_distance_DH
    _geom_hbond_distance_HA
    _geom_hbond_distance_DA
    _geom_hbond_angle_DHA
    O2 H2 O3 2_677 0.865(17) 1.881(17) 2.7403(10) 172.1(15)
    O3 H3 O4 . 0.866(16) 1.953(16) 2.6890(10) 142.1(14)
    O7 H7 O8 1_655 0.888(15) 2.055(15) 2.8324(10) 145.6(13)
    O7 H7 O4 . 0.888(15) 2.317(14) 2.8573(10) 119.1(12)
    O8 H8 O7 2_566 0.89(2) 1.88(2) 2.7615(10) 172.6(18)
data_global
_journal_date_recd_electronic     2007-12-21
_journal_date_accepted     2008-01-02
_journal_name_full     'Acta Crystallographica, Section E'
_journal_year     2008
_journal_volume     64
_journal_issue      2
_journal_page_first     o414
_journal_page_last     o415
_journal_paper_category     QO
_journal_coeditor_code     OM2204
_publ_contact_author_name     'Sergiusz Lulinski'
_publ_contact_author_address
;
Warsaw University of Technology
Faculty of Chemistry
Noakowskiego 3
00-664 Warsaw
Poland
;
_publ_contact_author_email     serek@ch.pw.edu.pl
_publ_contact_author_fax     '+48226282741'
_publ_contact_author_phone     '+48222347575'
_publ_section_title
;
(2-Methoxy-1,3-phenylene)diboronic acid
;
loop_
    _publ_author_name
    _publ_author_footnote
    _publ_author_address
    'D\;abrowski, Marek' .
;
Warsaw University of Technology
Faculty of Chemistry
Noakowskiego 3
00-664 Warsaw
Poland
;
    'Luli\'nski, Sergiusz' .
;
Warsaw University of Technology
Faculty of Chemistry
Noakowskiego 3
00-664 Warsaw
Poland
;
    'Serwatowski, Janusz' .
;
Warsaw University of Technology
Faculty of Chemistry
Noakowskiego 3
00-664 Warsaw
Poland
;
