# Supplementary material for: (2-Meth­oxy-1,3-phenyl­ene)diboronic acid
Source: Acta Crystallogr Sect E Struct Rep Online. 2008 Jan 9;64(Pt 2):o414–5. doi: 10.1107/S160053680800010X (PMC2960205; doi:10.1107/S160053680800010X)
Supplement: Supplementary file 2 [file e-64-0o414-Isup2.hkl]

# 
# h,k,l, Fc-squared, Fo-squared, sigma(Fo-squared) and status flag 
# 
data_I
_shelx_title ' SL_8 in P-1' 
_shelx_refln_list_code          4 
_shelx_F_calc_maximum      103.64 
_exptl_crystal_F_000       204.00 
_reflns_d_resolution_high  0.7417 
 
loop_ 
 _symmetry_equiv_pos_as_xyz 
 'x, y, z' 
 '-x, -y, -z' 
 
_cell_length_a     5.0261 
_cell_length_b     7.6475 
_cell_length_c    12.4535 
_cell_angle_alpha  79.010 
_cell_angle_beta   81.898 
_cell_angle_gamma  77.246 
 
_shelx_F_squared_multiplier     1.000 
 
loop_ 
 _refln_index_h 
 _refln_index_k 
 _refln_index_l 
 _refln_F_squared_calc 
 _refln_F_squared_meas 
 _refln_F_squared_sigma 
 _refln_observed_status 
   1   0   0      790.55      774.41      3.38 o 
   2   0   0      808.37      815.67      1.51 o 
   3   0   0       57.76       63.77      0.56 o 
   4   0   0       15.88       16.80      0.55 o 
   5   0   0       20.51       21.05      0.69 o 
   6   0   0        0.97        0.35      1.17 o 
  -6   1   0        2.99        3.13      1.04 o 
  -5   1   0        5.93        5.78      0.66 o 
  -4   1   0       36.92       36.39      0.65 o 
  -3   1   0       13.50       15.52      0.35 o 
  -2   1   0      446.66      487.83      1.23 o 
  -1   1   0      242.38      225.94      0.72 o 
   0   1   0     1238.99     1183.38      2.17 o 
   1   1   0      318.17      319.75      0.86 o 
   2   1   0       37.58       41.94      0.44 o 
   3   1   0       22.18       23.80      0.37 o 
   4   1   0       35.18       37.27      0.72 o 
   5   1   0        9.04       10.09      0.68 o 
   6   1   0       10.50       11.66      1.92 o 
  -6   2   0       25.67       31.43      1.71 o 
  -5   2   0        1.20        1.48      0.64 o 
  -4   2   0       89.13       88.62      1.00 o 
  -3   2   0       91.58       86.30      0.68 o 
  -2   2   0      890.75      931.42      2.77 o 
  -1   2   0      190.47      192.94      0.75 o 
   0   2   0       43.48       46.75      0.42 o 
   1   2   0        0.83        1.44      0.12 o 
   2   2   0      439.95      475.19      1.49 o 
   3   2   0       50.75       47.87      0.54 o 
   4   2   0      138.48      144.62      1.30 o 
   5   2   0      192.01      197.44      2.10 o 
   6   2   0        2.93        3.08      1.24 o 
  -5   3   0        7.79        8.47      1.03 o 
  -4   3   0      316.67      298.99      2.19 o 
  -3   3   0       77.49       66.62      0.66 o 
  -2   3   0      262.39      270.18      1.19 o 
  -1   3   0       72.66       73.51      0.67 o 
   0   3   0       16.44       17.58      0.32 o 
   1   3   0       31.05       32.53      0.34 o 
   2   3   0       56.84       55.92      0.43 o 
   3   3   0      706.14      721.00      1.97 o 
   4   3   0      102.36      111.02      1.42 o 
   5   3   0       18.99       19.08      0.80 o 
   6   3   0       15.79       15.64      1.05 o 
  -5   4   0        6.62        5.79      1.35 o 
  -4   4   0       74.73       56.67      1.06 o 
  -3   4   0      255.93      231.33      1.60 o 
  -2   4   0        3.47        4.21      0.35 o 
  -1   4   0       76.32       73.47      0.94 o 
   0   4   0      292.13      297.23      1.42 o 
   1   4   0      212.23      220.93      0.95 o 
   2   4   0      115.62      128.52      0.78 o 
   3   4   0      131.38      129.81      1.05 o 
   4   4   0       94.26       95.50      1.19 o 
   5   4   0        0.85        0.59      0.54 o 
   6   4   0       30.12       30.75      1.26 o 
  -4   5   0        2.63        3.17      0.73 o 
  -3   5   0       10.96        6.92      0.56 o 
  -2   5   0      104.17      103.76      0.96 o 
  -1   5   0       19.60       18.00      0.47 o 
   0   5   0        2.86        2.50      0.26 o 
   1   5   0      246.76      247.05      2.16 o 
   2   5   0        1.12        1.64      0.34 o 
   3   5   0      259.12      261.96      1.77 o 
   4   5   0       14.09       12.69      0.61 o 
   5   5   0       19.94       19.52      0.80 o 
   6   5   0       25.42       29.13      1.39 o 
  -4   6   0        2.52        2.63      0.95 o 
  -3   6   0       24.37       22.61      0.69 o 
  -2   6   0       38.77       37.82      0.85 o 
  -1   6   0        0.39       -0.03      0.33 o 
   0   6   0      283.62      291.02      2.42 o 
   1   6   0        6.05        5.69      0.54 o 
   2   6   0        0.02        0.03      0.42 o 
   3   6   0       39.88       37.95      0.78 o 
   4   6   0       28.67       26.26      0.90 o 
   5   6   0      126.07      132.41      1.94 o 
  -3   7   0       14.02       13.87      1.15 o 
  -2   7   0        0.02        0.51      0.68 o 
  -1   7   0      117.82      120.07      1.65 o 
   0   7   0      890.83      891.99      4.27 o 
   1   7   0       37.22       37.42      0.84 o 
   2   7   0       52.90       53.82      1.14 o 
   3   7   0       29.25       27.34      0.89 o 
   4   7   0       13.92       13.63      1.13 o 
   5   7   0       62.00       60.71      1.80 o 
  -2   8   0      115.23      133.51      2.48 o 
  -1   8   0       32.64       31.29      1.27 o 
   0   8   0        7.73        6.27      0.85 o 
   1   8   0       91.20       92.37      1.35 o 
   2   8   0        8.65        7.33      0.93 o 
   3   8   0       41.80       42.80      1.38 o 
   4   8   0        4.66        5.08      1.32 o 
  -1   9   0       12.69       14.30      1.77 o 
   0   9   0        2.22        1.68      1.01 o 
   1   9   0       20.02       19.58      1.13 o 
   2   9   0        3.18        2.57      0.77 o 
   3   9   0       27.71       27.51      1.17 o 
  -3  -9   1        8.23        6.85      1.23 o 
  -2  -9   1       11.02       11.45      0.95 o 
  -1  -9   1       30.76       30.21      1.14 o 
   0  -9   1        1.23        0.83      0.94 o 
   1  -9   1       15.59       17.34      1.74 o 
  -4  -8   1       23.86       23.37      1.59 o 
  -3  -8   1        7.67        7.91      1.08 o 
  -2  -8   1        0.61        0.64      0.76 o 
  -1  -8   1      123.38      132.28      1.63 o 
   0  -8   1       13.68       13.44      0.95 o 
   1  -8   1       40.32       46.23      1.50 o 
   2  -8   1        0.93        1.53      0.96 o 
  -5  -7   1        4.49        3.21      1.25 o 
  -4  -7   1       34.14       34.12      1.31 o 
  -3  -7   1       15.33       16.07      0.83 o 
  -2  -7   1        1.07        0.71      0.59 o 
  -1  -7   1      123.89      127.11      1.47 o 
   0  -7   1       55.23       56.46      1.00 o 
   1  -7   1        2.22        1.87      0.48 o 
   2  -7   1        1.38        0.80      0.59 o 
   3  -7   1       13.54       13.53      1.06 o 
  -5  -6   1        3.14        2.97      0.75 o 
  -4  -6   1       21.58       20.44      0.84 o 
  -3  -6   1      346.40      359.42      2.70 o 
  -2  -6   1        0.68        1.20      0.46 o 
  -1  -6   1        0.01        0.09      0.32 o 
   0  -6   1      254.53      254.03      1.57 o 
   1  -6   1        0.21        0.38      0.36 o 
   2  -6   1        0.02       -0.04      0.45 o 
   3  -6   1       35.71       35.43      0.92 o 
   4  -6   1        0.02        0.36      0.92 o 
  -6  -5   1        1.43        1.82      1.06 o 
  -5  -5   1       18.89       16.66      0.87 o 
  -4  -5   1        3.18        2.66      0.53 o 
  -3  -5   1       46.27       47.26      0.81 o 
  -2  -5   1      141.07      151.44      1.26 o 
  -1  -5   1       69.74       70.84      0.87 o 
   0  -5   1        0.03        0.21      0.23 o 
   1  -5   1       18.96       20.05      0.49 o 
   2  -5   1       22.40       21.60      0.55 o 
   3  -5   1        5.20        4.27      0.46 o 
   4  -5   1        0.44        0.09      0.71 o 
  -6  -4   1        0.94        1.03      0.83 o 
  -5  -4   1        6.73        6.68      0.76 o 
  -4  -4   1        0.13        0.23      0.40 o 
  -3  -4   1       58.63       57.10      0.74 o 
  -2  -4   1      212.15      237.13      1.44 o 
  -1  -4   1      194.91      181.25      0.84 o 
   0  -4   1       23.78       26.17      0.40 o 
   1  -4   1       17.45       13.57      0.37 o 
   2  -4   1      175.06      189.39      1.18 o 
   3  -4   1       21.29       24.30      0.59 o 
   4  -4   1        5.84        6.73      0.70 o 
   5  -4   1        6.55        4.22      1.33 o 
  -6  -3   1       33.42       33.12      1.12 o 
  -5  -3   1       41.63       42.50      0.92 o 
  -4  -3   1       83.13       88.72      1.13 o 
  -3  -3   1       15.58       13.77      0.39 o 
  -2  -3   1       21.99       19.66      0.38 o 
  -1  -3   1       42.44       45.97      0.37 o 
   0  -3   1      389.84      388.34      1.47 o 
   1  -3   1      734.95      824.04      4.88 o 
   2  -3   1      377.28      430.98      1.40 o 
   3  -3   1      173.10      170.10      1.12 o 
   4  -3   1       21.75       19.93      0.69 o 
   5  -3   1        0.15        0.73      1.09 o 
  -6  -2   1      300.47      309.84      2.98 o 
  -5  -2   1        7.65        7.89      0.75 o 
  -4  -2   1       19.69       19.91      0.69 o 
  -3  -2   1       68.40       65.20      0.64 o 
  -2  -2   1      180.02      185.32      0.94 o 
  -1  -2   1      248.67      246.07      1.46 o 
   0  -2   1      194.77      191.66      0.87 o 
   1  -2   1      388.61      412.11      1.27 o 
   2  -2   1     1348.52     1463.48      2.96 o 
   3  -2   1       23.65       22.92      0.39 o 
   4  -2   1       57.68       53.05      0.71 o 
   5  -2   1       50.08       53.81      1.56 o 
   6  -2   1       21.92       23.28      2.60 o 
  -6  -1   1      336.15      352.40      3.18 o 
  -5  -1   1        4.88        4.67      0.68 o 
  -4  -1   1      252.43      258.20      1.75 o 
  -3  -1   1       75.40       82.14      0.72 o 
  -2  -1   1      133.43      133.30      0.74 o 
  -1  -1   1      746.89      748.88      2.72 o 
   0  -1   1     2712.31     2374.75      5.76 o 
   1  -1   1      114.40      116.02      0.56 o 
   2  -1   1        7.34       11.32      0.20 o 
   3  -1   1       37.85       38.40      0.45 o 
   4  -1   1       26.35       28.82      0.60 o 
   5  -1   1        8.48        7.24      0.74 o 
   6  -1   1        2.02        1.39      1.07 o 
  -6   0   1       25.08       20.48      1.21 o 
  -5   0   1        3.99        3.65      0.58 o 
  -4   0   1       54.10       54.65      0.87 o 
  -3   0   1      152.94      154.66      1.01 o 
  -2   0   1        4.98        5.25      0.22 o 
  -1   0   1      249.53      245.23      0.95 o 
   1   0   1       40.17       38.84      0.25 o 
   2   0   1      499.73      528.59      1.23 o 
   3   0   1      274.59      272.17      1.09 o 
   4   0   1       32.55       31.76      0.60 o 
   5   0   1      369.15      380.23      2.46 o 
   6   0   1       33.54       34.68      1.24 o 
  -6   1   1       56.49       62.03      1.82 o 
  -5   1   1       43.09       41.93      0.94 o 
  -4   1   1       91.87       85.72      1.11 o 
  -3   1   1      478.58      504.37      1.67 o 
  -2   1   1        0.17        0.00      0.18 o 
  -1   1   1       52.35       52.38      0.32 o 
   0   1   1        2.04        2.32      0.13 o 
   1   1   1      554.23      537.08      1.20 o 
   2   1   1      288.15      307.17      0.93 o 
   3   1   1        1.45        1.45      0.20 o 
   4   1   1       77.88       74.62      0.86 o 
   5   1   1      900.90      915.55      3.74 o 
   6   1   1       76.22       71.37      1.91 o 
  -6   2   1        0.25        0.17      1.48 o 
  -5   2   1        1.03        0.63      0.63 o 
  -4   2   1      139.35      132.32      1.57 o 
  -3   2   1      134.23      160.75      1.01 o 
  -2   2   1      969.46     1069.77      4.53 o 
  -1   2   1      206.46      190.33      1.03 o 
   0   2   1      930.52      902.63      2.09 o 
   1   2   1        3.84        3.93      0.16 o 
   2   2   1      188.77      172.82      0.70 o 
   3   2   1      526.57      555.76      2.02 o 
   4   2   1       47.97       43.29      0.68 o 
   5   2   1        6.46        5.92      0.88 o 
   6   2   1      100.26      101.00      2.20 o 
  -5   3   1        1.15        0.75      0.85 o 
  -4   3   1       23.19       18.91      0.68 o 
  -3   3   1       86.79       89.84      0.84 o 
  -2   3   1        0.62        0.04      0.18 o 
  -1   3   1        6.39        6.89      0.27 o 
   0   3   1     1330.09     1323.17      3.12 o 
   1   3   1        5.85        4.30      0.17 o 
   2   3   1        0.35        0.52      0.16 o 
   3   3   1      326.60      327.62      2.12 o 
   4   3   1       26.06       24.78      0.63 o 
   5   3   1        5.66        5.87      0.58 o 
   6   3   1       42.31       44.31      1.56 o 
  -5   4   1        9.81        6.87      1.08 o 
  -4   4   1       15.18       15.29      0.86 o 
  -3   4   1       16.47       18.43      0.58 o 
  -2   4   1        5.30        4.23      0.32 o 
  -1   4   1       15.29       16.25      0.33 o 
   0   4   1       80.99       86.87      0.61 o 
   1   4   1      869.69      948.80      2.59 o 
   2   4   1       39.40       43.27      0.48 o 
   3   4   1      139.59      141.44      0.99 o 
   4   4   1       33.56       32.16      0.66 o 
   5   4   1       18.72       16.96      0.68 o 
   6   4   1        0.66        0.51      0.96 o 
  -5   5   1        4.34        6.89      2.13 o 
  -4   5   1       59.40       56.81      1.33 o 
  -3   5   1       20.84       17.30      0.67 o 
  -2   5   1       31.56       28.53      0.61 o 
  -1   5   1      102.21      100.63      0.95 o 
   0   5   1        2.79        2.99      0.29 o 
   1   5   1        9.49       11.32      0.30 o 
   2   5   1      843.33      874.86      2.62 o 
   3   5   1      145.76      146.95      1.19 o 
   4   5   1        2.44        2.11      0.42 o 
   5   5   1      141.94      145.89      1.68 o 
   6   5   1        1.69        1.09      1.03 o 
  -4   6   1        8.23        7.76      1.14 o 
  -3   6   1       13.76       14.33      0.75 o 
  -2   6   1        1.22        1.24      0.54 o 
  -1   6   1      572.79      563.90      3.31 o 
   0   6   1      526.29      521.90      2.47 o 
   1   6   1       69.88       69.91      0.82 o 
   2   6   1        0.28        0.55      0.36 o 
   3   6   1       39.94       38.55      0.70 o 
   4   6   1        3.64        2.68      0.66 o 
   5   6   1       24.92       25.68      1.09 o 
  -3   7   1        0.13       -0.11      0.77 o 
  -2   7   1       38.61       42.75      1.14 o 
  -1   7   1       51.32       50.29      1.13 o 
   0   7   1      271.78      279.38      2.00 o 
   1   7   1       54.89       55.08      0.96 o 
   2   7   1        0.03       -0.32      0.48 o 
   3   7   1      123.20      120.91      1.67 o 
   4   7   1        0.62        0.83      0.89 o 
   5   7   1       87.95       86.85      1.67 o 
  -2   8   1        0.84        0.47      0.88 o 
  -1   8   1        0.82        1.00      0.74 o 
   0   8   1       41.75       40.96      2.17 o 
   1   8   1       72.99       73.49      1.21 o 
   2   8   1        6.48        7.03      0.64 o 
   3   8   1      113.62      117.90      1.78 o 
   4   8   1       67.81       68.91      1.84 o 
  -1   9   1        2.93        2.23      1.32 o 
   0   9   1       24.79       24.34      1.39 o 
   1   9   1        0.04        0.11      0.65 o 
   2   9   1        2.65        2.18      0.72 o 
   3   9   1       46.11       48.21      1.30 o 
   2  10   1        1.62        0.97      2.22 o 
  -3  -9   2       19.01       21.03      2.49 o 
  -2  -9   2       64.05       68.21      1.36 o 
  -1  -9   2      103.85      108.81      1.90 o 
   0  -9   2        3.48        3.09      1.02 o 
   1  -9   2       31.74       38.08      2.18 o 
  -4  -8   2        2.90        1.60      1.27 o 
  -3  -8   2        2.16        1.98      0.85 o 
  -2  -8   2       47.52       47.86      1.27 o 
  -1  -8   2      306.40      320.46      2.90 o 
   0  -8   2       12.39       11.40      0.76 o 
   1  -8   2       26.28       28.69      0.91 o 
   2  -8   2       12.18       11.85      1.36 o 
  -5  -7   2        7.29        8.78      1.94 o 
  -4  -7   2        4.69        3.37      0.96 o 
  -3  -7   2       10.46       10.26      0.93 o 
  -2  -7   2       43.40       46.53      1.14 o 
  -1  -7   2      515.45      543.42      2.93 o 
   0  -7   2       38.19       35.85      0.84 o 
   1  -7   2      178.96      179.00      1.78 o 
   2  -7   2        2.30        2.53      0.70 o 
   3  -7   2        4.66        4.06      0.93 o 
  -5  -6   2       26.31       23.99      1.00 o 
  -4  -6   2        1.85        1.98      0.78 o 
  -3  -6   2       27.69       28.80      0.92 o 
  -2  -6   2        0.30        0.33      0.48 o 
  -1  -6   2        2.04        2.69      0.45 o 
   0  -6   2        2.90        2.46      0.41 o 
   1  -6   2       18.61       18.67      0.54 o 
   2  -6   2       76.79       67.15      0.97 o 
   3  -6   2        6.37        8.29      0.86 o 
   4  -6   2        4.85        5.29      1.35 o 
  -6  -5   2        0.09       -0.13      1.30 o 
  -5  -5   2        8.89        7.25      0.84 o 
  -4  -5   2        3.33        2.93      0.64 o 
  -3  -5   2        2.10        2.26      0.37 o 
  -2  -5   2       22.10       23.67      0.70 o 
  -1  -5   2      309.53      314.90      1.84 o 
   0  -5   2       48.34       46.97      0.65 o 
   1  -5   2        0.02        0.05      0.28 o 
   2  -5   2      317.39      290.73      1.76 o 
   3  -5   2       92.74       67.10      1.12 o 
   4  -5   2        0.33       -0.02      1.01 o 
  -6  -4   2        6.89        6.08      1.17 o 
  -5  -4   2       86.37       82.62      1.29 o 
  -4  -4   2      227.30      231.07      1.86 o 
  -3  -4   2      129.27      131.69      1.12 o 
  -2  -4   2       71.57       66.89      0.74 o 
  -1  -4   2       10.05       13.48      0.26 o 
   0  -4   2      238.83      242.35      1.28 o 
   1  -4   2       91.47       95.13      0.86 o 
   2  -4   2        1.04        0.16      0.25 o 
   3  -4   2      242.58      208.01      1.53 o 
   4  -4   2        5.43        6.22      0.85 o 
   5  -4   2       45.10       47.11      1.69 o 
  -6  -3   2       13.52       12.93      1.10 o 
  -5  -3   2      106.82      105.60      1.39 o 
  -4  -3   2      213.37      215.46      1.73 o 
  -3  -3   2      106.81      106.46      0.95 o 
  -2  -3   2       12.29       13.68      0.26 o 
  -1  -3   2       45.90       50.92      0.49 o 
   0  -3   2       46.08       52.85      0.46 o 
   1  -3   2       95.66       97.07      0.58 o 
   2  -3   2       11.76       14.72      0.35 o 
   3  -3   2        0.17        0.66      0.29 o 
   4  -3   2       22.24       20.60      0.69 o 
   5  -3   2        3.73        3.82      1.13 o 
  -6  -2   2       36.92       39.55      1.30 o 
  -5  -2   2       25.01       26.12      0.89 o 
  -4  -2   2      114.80      115.39      1.24 o 
  -3  -2   2        6.81        8.03      0.33 o 
  -2  -2   2      624.12      656.08      1.58 o 
  -1  -2   2     1673.14     1687.66      3.75 o 
   0  -2   2      196.61      186.26      0.77 o 
   1  -2   2      348.25      385.78      1.32 o 
   2  -2   2       20.31       15.71      0.24 o 
   3  -2   2       11.63       10.65      0.34 o 
   4  -2   2        0.30       -0.10      0.35 o 
   5  -2   2       49.38       55.26      1.58 o 
  -6  -1   2        4.12        4.81      1.05 o 
  -5  -1   2        0.47        0.24      0.62 o 
  -4  -1   2        1.70        1.83      0.42 o 
  -3  -1   2       30.42       32.04      0.49 o 
  -2  -1   2       15.06       11.05      0.24 o 
  -1  -1   2    10741.54     9291.14    212.39 o 
   0  -1   2     1051.13     1057.85      2.96 o 
   1  -1   2      307.49      297.15      0.82 o 
   2  -1   2       93.74      102.64      0.52 o 
   3  -1   2      102.30      101.84      0.70 o 
   4  -1   2       45.96       45.05      0.64 o 
   5  -1   2       33.71       34.63      1.04 o 
   6  -1   2        0.04        0.75      1.19 o 
  -6   0   2       33.28       34.82      1.32 o 
  -5   0   2        3.82        4.81      0.68 o 
  -4   0   2       37.24       31.75      0.70 o 
  -3   0   2      221.73      229.70      1.51 o 
  -2   0   2       10.61       12.05      0.33 o 
  -1   0   2     4261.99     4103.91     84.63 o 
   0   0   2      313.34      314.32      0.98 o 
   1   0   2      960.83      934.73      3.93 o 
   2   0   2      111.36      118.51      0.60 o 
   3   0   2       27.84       30.38      0.40 o 
   4   0   2       72.69       71.73      0.77 o 
   5   0   2      133.42      137.74      2.25 o 
   6   0   2        9.08        8.93      1.42 o 
  -6   1   2        9.33        9.48      1.18 o 
  -5   1   2        0.01       -0.05      0.57 o 
  -4   1   2       67.42       61.26      0.96 o 
  -3   1   2      325.69      350.39      1.86 o 
  -2   1   2       44.47       50.71      0.60 o 
  -1   1   2      606.32      582.03      1.45 o 
   0   1   2       33.36       35.08      0.36 o 
   1   1   2       33.02       30.42      0.35 o 
   2   1   2      309.37      274.59      1.89 o 
   3   1   2        1.32        0.86      0.19 o 
   4   1   2      144.96      139.54      1.14 o 
   5   1   2       15.55       15.10      0.67 o 
   6   1   2        0.19        0.27      1.19 o 
  -6   2   2       14.11       14.86      1.33 o 
  -5   2   2       38.75       34.61      0.93 o 
  -4   2   2       51.04       51.70      0.92 o 
  -3   2   2       10.51        9.34      0.43 o 
  -2   2   2       16.27       17.58      0.29 o 
  -1   2   2      365.77      391.35      1.41 o 
   0   2   2       83.62       90.00      0.51 o 
   1   2   2      123.81      117.57      0.62 o 
   2   2   2      791.71      802.24      2.02 o 
   3   2   2      257.23      286.56      1.25 o 
   4   2   2        0.51        0.48      0.33 o 
   5   2   2       73.73       79.77      1.17 o 
   6   2   2       42.95       43.45      1.54 o 
  -5   3   2       92.53       89.17      2.30 o 
  -4   3   2      165.25      154.76      1.59 o 
  -3   3   2      119.15      119.37      1.08 o 
  -2   3   2       16.37       19.47      0.35 o 
  -1   3   2       11.38       10.10      0.27 o 
   0   3   2       51.96       49.73      0.46 o 
   1   3   2      670.47      723.19      1.59 o 
   2   3   2      269.88      294.59      1.06 o 
   3   3   2      174.42      190.95      1.09 o 
   4   3   2       26.43       22.55      0.52 o 
   5   3   2       53.61       48.95      1.16 o 
   6   3   2        0.55        0.55      1.11 o 
  -5   4   2        0.17        0.06      0.99 o 
  -4   4   2       13.33       12.69      0.93 o 
  -3   4   2       48.71       43.80      0.84 o 
  -2   4   2        1.62        1.99      0.32 o 
  -1   4   2       17.79       21.96      0.39 o 
   0   4   2       74.79       75.84      0.58 o 
   1   4   2       24.88       28.26      0.38 o 
   2   4   2      381.60      393.19      1.27 o 
   3   4   2       61.83       63.64      0.72 o 
   4   4   2       36.24       32.27      0.90 o 
   5   4   2      123.90      123.50      1.79 o 
   6   4   2       24.06       25.31      1.42 o 
  -4   5   2        0.08        0.32      0.82 o 
  -3   5   2        4.51        4.46      0.60 o 
  -2   5   2        0.16       -0.17      0.37 o 
  -1   5   2      119.85      120.37      1.12 o 
   0   5   2       52.17       51.08      0.94 o 
   1   5   2        0.03        0.20      0.20 o 
   2   5   2       30.80       31.84      0.43 o 
   3   5   2       28.99       30.42      0.58 o 
   4   5   2       77.56       78.26      1.16 o 
   5   5   2        0.11       -0.20      0.62 o 
   6   5   2        0.36        0.05      1.03 o 
  -4   6   2        0.00       -0.65      0.93 o 
  -3   6   2        0.03        0.23      0.58 o 
  -2   6   2       43.73       41.45      0.88 o 
  -1   6   2      881.86      877.03      5.98 o 
   0   6   2       10.85        9.69      0.45 o 
   1   6   2      163.78      174.81      1.12 o 
   2   6   2        3.38        3.04      0.40 o 
   3   6   2      181.84      179.89      1.39 o 
   4   6   2      179.88      182.49      1.79 o 
   5   6   2      121.89      120.62      1.87 o 
  -3   7   2      112.75      140.11      2.03 o 
  -2   7   2        0.04       -0.24      0.61 o 
  -1   7   2       17.65       16.46      0.74 o 
   0   7   2       37.42       36.48      0.79 o 
   1   7   2       22.37       21.46      0.65 o 
   2   7   2       50.25       48.50      0.88 o 
   3   7   2        0.62       -0.01      0.46 o 
   4   7   2       35.19       35.59      1.02 o 
   5   7   2      187.37      191.71      2.41 o 
  -2   8   2        1.23        2.31      0.92 o 
  -1   8   2       56.31       58.28      1.32 o 
   0   8   2        7.32        5.91      1.04 o 
   1   8   2       13.82       14.70      0.70 o 
   2   8   2       16.72       15.85      0.72 o 
   3   8   2       45.62       47.69      1.16 o 
   4   8   2       20.18       21.02      1.31 o 
  -1   9   2       23.22       22.47      1.63 o 
   0   9   2        4.07        2.63      1.13 o 
   1   9   2       17.35       18.29      1.16 o 
   2   9   2       50.86       50.02      1.12 o 
   3   9   2        1.05        0.20      0.77 o 
   2  10   2        3.07        2.01      2.16 o 
  -2  -9   3       49.53       55.55      1.55 o 
  -1  -9   3        2.05        1.90      0.95 o 
   0  -9   3       79.98       86.96      1.73 o 
  -4  -8   3        0.28        1.32      1.85 o 
  -3  -8   3        8.34        7.97      1.13 o 
  -2  -8   3        8.17        8.56      1.10 o 
  -1  -8   3        2.43        2.53      0.68 o 
   0  -8   3        3.56        3.53      0.72 o 
   1  -8   3       53.98       53.14      1.14 o 
   2  -8   3       13.18       12.81      1.37 o 
  -4  -7   3      189.44      199.77      2.39 o 
  -3  -7   3       63.94       64.28      1.35 o 
  -2  -7   3        0.02        0.21      0.64 o 
  -1  -7   3       34.75       34.24      0.84 o 
   0  -7   3        1.44        0.89      0.52 o 
   1  -7   3        1.04        1.13      0.58 o 
   2  -7   3       33.98       36.12      0.85 o 
   3  -7   3       17.40       13.31      1.41 o 
  -5  -6   3        8.34        7.43      1.01 o 
  -4  -6   3       15.93       14.72      0.76 o 
  -3  -6   3        1.50        1.54      0.62 o 
  -2  -6   3       36.77       34.93      0.92 o 
  -1  -6   3      141.68      145.33      1.44 o 
   0  -6   3       33.05       33.96      0.75 o 
   1  -6   3        2.07        1.46      0.40 o 
   2  -6   3       90.26       90.38      1.12 o 
   3  -6   3        4.87        4.55      0.74 o 
   4  -6   3       82.86      106.50      2.36 o 
  -5  -5   3        0.44        0.55      0.69 o 
  -4  -5   3        7.74        8.35      0.56 o 
  -3  -5   3      170.65      171.36      1.38 o 
  -2  -5   3       28.62       28.44      0.77 o 
  -1  -5   3      181.01      194.30      1.49 o 
   0  -5   3       51.05       57.49      0.99 o 
   1  -5   3      282.89      285.95      1.66 o 
   2  -5   3        3.71        3.88      0.48 o 
   3  -5   3       15.05       15.59      0.59 o 
   4  -5   3        0.89        0.23      0.85 o 
  -6  -4   3       10.38       10.18      1.58 o 
  -5  -4   3       19.42       17.96      0.84 o 
  -4  -4   3       78.20       77.72      0.99 o 
  -3  -4   3       29.67       32.80      0.62 o 
  -2  -4   3      172.00      191.10      1.24 o 
  -1  -4   3      278.71      285.84      1.61 o 
   0  -4   3      201.95      228.38      1.17 o 
   1  -4   3      542.23      563.49      2.27 o 
   2  -4   3        4.92        3.61      0.34 o 
   3  -4   3       13.79       11.23      0.54 o 
   4  -4   3       95.88       92.80      1.59 o 
   5  -4   3        0.01        0.04      1.27 o 
  -6  -3   3        0.79        1.10      1.01 o 
  -5  -3   3       59.58       64.79      1.34 o 
  -4  -3   3       37.00       38.19      0.81 o 
  -3  -3   3      163.91      172.67      1.23 o 
  -2  -3   3      130.45      147.01      1.02 o 
  -1  -3   3       49.81       48.54      0.47 o 
   0  -3   3       42.81       54.94      0.49 o 
   1  -3   3      877.00      987.72      3.09 o 
   2  -3   3       55.20       54.86      0.61 o 
   3  -3   3       27.33       23.42      0.55 o 
   4  -3   3        7.50        6.92      0.63 o 
   5  -3   3        0.26       -0.18      1.01 o 
  -6  -2   3        2.76        3.21      1.15 o 
  -5  -2   3      138.35      143.11      1.88 o 
  -4  -2   3        0.64        0.70      0.34 o 
  -3  -2   3      115.51      118.92      0.98 o 
  -2  -2   3        0.36        1.17      0.16 o 
  -1  -2   3     1938.72     1972.54      3.48 o 
   0  -2   3      562.67      588.03      2.23 o 
   1  -2   3      288.15      325.69      1.04 o 
   2  -2   3       95.24       89.49      0.54 o 
   3  -2   3        2.95        2.89      0.29 o 
   4  -2   3        9.62        8.60      0.53 o 
   5  -2   3        2.05        2.47      0.96 o 
  -6  -1   3       70.40       73.11      1.57 o 
  -5  -1   3       30.61       32.27      1.01 o 
  -4  -1   3       22.26       23.30      0.62 o 
  -3  -1   3        7.95        9.10      0.34 o 
  -2  -1   3      274.42      276.69      0.86 o 
  -1  -1   3      290.70      295.55      1.09 o 
   0  -1   3     1868.76     1732.73      7.28 o 
   1  -1   3       35.24       35.90      0.31 o 
   2  -1   3        0.77        0.68      0.15 o 
   3  -1   3       24.21       23.18      0.38 o 
   4  -1   3      364.67      360.38      1.92 o 
   5  -1   3       12.58       12.13      0.77 o 
   6  -1   3        2.01        2.30      1.81 o 
  -6   0   3        1.50        1.22      1.31 o 
  -5   0   3       27.50       27.23      0.93 o 
  -4   0   3      430.96      434.18      2.36 o 
  -3   0   3        5.68       10.28      0.36 o 
  -2   0   3       38.43       35.16      0.34 o 
  -1   0   3      192.54      192.52      0.59 o 
   0   0   3       46.79       41.80      0.28 o 
   1   0   3        8.14        7.97      0.17 o 
   2   0   3      230.08      237.74      0.90 o 
   3   0   3       45.44       46.92      0.48 o 
   4   0   3     1518.68     1499.21      4.42 o 
   5   0   3      315.59      321.48      2.32 o 
   6   0   3        6.91        7.43      1.15 o 
  -6   1   3       12.35       15.48      2.02 o 
  -5   1   3       34.52       34.42      0.89 o 
  -4   1   3        5.88        3.78      0.54 o 
  -3   1   3       77.24       97.44      1.05 o 
  -2   1   3       24.38       28.83      0.43 o 
  -1   1   3       63.62       57.87      0.41 o 
   0   1   3       55.51       55.01      0.38 o 
   1   1   3       55.90       57.73      0.46 o 
   2   1   3     2329.48     2403.23      9.45 o 
   3   1   3       37.62       42.68      0.45 o 
   4   1   3        1.63        0.99      0.35 o 
   5   1   3        4.09        3.08      0.61 o 
   6   1   3       12.20       12.03      1.20 o 
  -5   2   3       61.98       61.83      1.15 o 
  -4   2   3        3.96        3.21      0.53 o 
  -3   2   3      127.98      135.42      1.25 o 
  -2   2   3      157.74      161.94      0.97 o 
  -1   2   3        3.67        3.57      0.18 o 
   0   2   3       50.70       44.68      0.52 o 
   1   2   3      589.55      599.21      1.26 o 
   2   2   3      802.01      889.90      2.59 o 
   3   2   3      100.63      115.11      0.83 o 
   4   2   3       30.55       30.75      0.58 o 
   5   2   3        4.45        3.28      0.63 o 
   6   2   3        6.69        6.92      1.36 o 
  -5   3   3       18.96       19.56      1.06 o 
  -4   3   3       30.25       35.23      0.83 o 
  -3   3   3       23.15       20.24      0.59 o 
  -2   3   3      149.15      148.42      1.06 o 
  -1   3   3      738.02      753.90      2.49 o 
   0   3   3     1052.25     1140.41      3.14 o 
   1   3   3     1172.30     1265.45      2.37 o 
   2   3   3       72.88       77.94      0.58 o 
   3   3   3        8.59        9.57      0.31 o 
   4   3   3        0.78        1.61      0.42 o 
   5   3   3        2.39        2.27      0.73 o 
   6   3   3       45.36       42.52      1.54 o 
  -5   4   3        3.17        4.68      1.33 o 
  -4   4   3        5.57        3.65      0.79 o 
  -3   4   3        2.02        1.98      0.42 o 
  -2   4   3      213.60      207.41      1.52 o 
  -1   4   3       33.59       30.24      0.45 o 
   0   4   3       23.43       26.20      0.37 o 
   1   4   3      465.45      500.32      1.41 o 
   2   4   3        5.74        6.71      0.25 o 
   3   4   3       80.74       80.53      1.14 o 
   4   4   3       23.17       23.57      0.63 o 
   5   4   3        6.66        5.93      0.87 o 
   6   4   3       47.16       43.09      1.59 o 
  -4   5   3        5.32        5.87      1.19 o 
  -3   5   3      118.39      124.42      1.57 o 
  -2   5   3      442.98      433.03      3.47 o 
  -1   5   3     1433.66     1416.88      8.74 o 
   0   5   3       27.95       27.82      0.50 o 
   1   5   3        2.36        2.59      0.24 o 
   2   5   3       10.42        8.67      0.28 o 
   3   5   3       26.44       26.19      0.48 o 
   4   5   3       36.63       32.95      0.95 o 
   5   5   3       38.46       38.99      1.10 o 
   6   5   3        6.83        6.10      1.10 o 
  -4   6   3        1.75        1.95      1.27 o 
  -3   6   3        5.71        5.43      0.77 o 
  -2   6   3        5.99        5.05      0.61 o 
  -1   6   3      235.40      227.28      2.09 o 
   0   6   3        8.78        8.13      0.48 o 
   1   6   3        0.61        0.67      0.26 o 
   2   6   3       63.42       61.89      0.64 o 
   3   6   3        5.08        4.47      0.44 o 
   4   6   3       99.41       98.82      1.35 o 
   5   6   3       28.84       25.73      0.84 o 
  -3   7   3        0.78        0.09      0.86 o 
  -2   7   3        9.95        8.10      0.68 o 
  -1   7   3      118.99      121.06      1.69 o 
   0   7   3        0.09        0.07      0.49 o 
   1   7   3       23.55       23.40      0.57 o 
   2   7   3       10.35        9.19      0.50 o 
   3   7   3       80.20       80.67      1.02 o 
   4   7   3      142.73      144.66      1.67 o 
   5   7   3       27.84       26.77      1.01 o 
  -2   8   3        0.22        0.30      0.77 o 
  -1   8   3        3.10        2.80      0.73 o 
   0   8   3       16.43       16.01      0.83 o 
   1   8   3        0.03        0.33      0.52 o 
   2   8   3      327.62      322.27      2.37 o 
   3   8   3       13.13       12.47      0.80 o 
   4   8   3        4.56        4.66      1.04 o 
  -1   9   3       42.66       45.77      1.33 o 
   0   9   3        1.55        0.80      1.10 o 
   1   9   3        9.78        7.76      1.04 o 
   2   9   3       55.62       54.13      1.12 o 
   3   9   3       20.46       18.10      1.03 o 
   4   9   3        0.07       -0.28      1.43 o 
   2  10   3        0.85        1.67      1.30 o 
  -1  -9   4        3.26        3.14      1.85 o 
   0  -9   4        4.94        5.43      2.16 o 
  -4  -8   4       21.28       23.06      2.77 o 
  -3  -8   4       24.42       22.94      1.32 o 
  -2  -8   4      213.76      225.00      2.61 o 
  -1  -8   4       31.29       31.80      1.08 o 
   0  -8   4       50.09       50.73      1.11 o 
   1  -8   4        2.73        2.05      0.79 o 
   2  -8   4        8.69        9.49      2.47 o 
  -4  -7   4        0.40        0.38      0.97 o 
  -3  -7   4        3.56        2.69      0.78 o 
  -2  -7   4       19.69       19.14      0.96 o 
  -1  -7   4       42.55       43.52      1.74 o 
   0  -7   4       53.12       51.63      1.02 o 
   1  -7   4        5.75        3.99      0.70 o 
   2  -7   4        0.04        0.27      0.75 o 
   3  -7   4        1.05        0.92      2.00 o 
  -5  -6   4        1.97        1.48      1.06 o 
  -4  -6   4        5.11        4.90      0.75 o 
  -3  -6   4        2.84        2.79      0.71 o 
  -2  -6   4      104.52      102.58      1.54 o 
  -1  -6   4       33.85       30.09      0.80 o 
   0  -6   4        8.95        8.51      0.57 o 
   1  -6   4      454.84      454.21      2.67 o 
   2  -6   4       61.33       49.94      0.88 o 
   3  -6   4       20.97       23.71      0.91 o 
  -5  -5   4       35.06       34.37      1.22 o 
  -4  -5   4       18.74       17.13      0.68 o 
  -3  -5   4        1.59        1.38      0.45 o 
  -2  -5   4        0.33        0.91      0.41 o 
  -1  -5   4       36.33       32.59      0.60 o 
   0  -5   4       46.89       50.09      0.98 o 
   1  -5   4       12.46       15.14      0.47 o 
   2  -5   4      131.53      105.70      1.12 o 
   3  -5   4       12.26       10.83      0.71 o 
   4  -5   4        5.69        4.81      0.94 o 
  -6  -4   4       39.24       31.53      2.31 o 
  -5  -4   4      166.67      174.28      1.87 o 
  -4  -4   4       40.87       40.86      0.77 o 
  -3  -4   4       77.81       79.46      0.94 o 
  -2  -4   4        2.50        2.73      0.36 o 
  -1  -4   4       29.98       30.21      0.52 o 
   0  -4   4        0.97        0.43      0.24 o 
   1  -4   4       51.73       54.71      0.70 o 
   2  -4   4       11.18        8.73      0.40 o 
   3  -4   4       45.29       47.48      0.93 o 
   4  -4   4        6.80        5.78      0.80 o 
   5  -4   4        0.59        1.46      2.07 o 
  -6  -3   4        4.84        6.34      1.77 o 
  -5  -3   4       41.68       43.04      1.14 o 
  -4  -3   4       15.23       15.02      0.53 o 
  -3  -3   4      250.33      249.96      1.56 o 
  -2  -3   4      507.13      506.05      1.95 o 
  -1  -3   4      546.21      573.01      1.65 o 
   0  -3   4       15.50       15.26      0.33 o 
   1  -3   4        2.70        2.64      0.23 o 
   2  -3   4       13.49       15.19      0.37 o 
   3  -3   4        4.23        3.75      0.53 o 
   4  -3   4      111.22      114.52      1.43 o 
   5  -3   4       55.24       63.59      1.83 o 
  -6  -2   4        0.03        0.52      1.64 o 
  -5  -2   4       11.57       12.46      1.00 o 
  -4  -2   4        0.19       -0.08      0.38 o 
  -3  -2   4        4.03        5.54      0.39 o 
  -2  -2   4     2052.51     2167.64      4.68 o 
  -1  -2   4      453.87      509.16      1.34 o 
   0  -2   4       19.80       16.98      0.26 o 
   1  -2   4      121.37      110.12      0.60 o 
   2  -2   4       14.86       14.24      0.25 o 
   3  -2   4       95.67       93.11      1.10 o 
   4  -2   4        6.68        5.83      0.57 o 
   5  -2   4        2.74        1.94      0.77 o 
  -6  -1   4        0.62        0.40      2.03 o 
  -5  -1   4       91.12       87.47      1.53 o 
  -4  -1   4      247.14      243.69      1.99 o 
  -3  -1   4        8.23        6.28      0.36 o 
  -2  -1   4      814.77      879.72      2.79 o 
  -1  -1   4      117.09      146.80      0.80 o 
   0  -1   4      867.49      872.19      2.80 o 
   1  -1   4      232.09      213.79      0.74 o 
   2  -1   4      712.21      732.30      2.50 o 
   3  -1   4       98.85       91.85      0.82 o 
   4  -1   4      987.45      994.99      4.90 o 
   5  -1   4        3.37        2.67      0.60 o 
   6  -1   4        1.25        0.82      1.29 o 
  -6   0   4        9.21       10.45      2.25 o 
  -5   0   4       22.52       21.85      1.20 o 
  -4   0   4       40.81       43.50      0.75 o 
  -3   0   4       21.14       24.20      0.45 o 
  -2   0   4        0.26       -0.02      0.15 o 
  -1   0   4      133.58      129.24      0.53 o 
   0   0   4       47.99       51.43      0.36 o 
   1   0   4       88.43       83.80      0.55 o 
   2   0   4       91.24       94.33      0.47 o 
   3   0   4       33.60       33.28      0.49 o 
   4   0   4       10.45       10.06      0.45 o 
   5   0   4       25.92       25.96      0.76 o 
   6   0   4       11.32       13.16      1.28 o 
  -5   1   4        7.59        8.79      1.21 o 
  -4   1   4       49.22       50.97      0.80 o 
  -3   1   4        2.24        2.33      0.33 o 
  -2   1   4      971.77      997.40      2.38 o 
  -1   1   4        0.74        0.92      0.15 o 
   0   1   4      719.00      719.49      1.47 o 
   1   1   4     1867.91     1860.77      3.90 o 
   2   1   4        3.40        4.37      0.21 o 
   3   1   4        5.09        3.84      0.25 o 
   4   1   4      177.24      173.82      1.59 o 
   5   1   4        7.54        7.62      0.73 o 
   6   1   4       88.43       93.64      1.71 o 
  -5   2   4       55.89       56.88      1.35 o 
  -4   2   4       33.76       35.65      0.81 o 
  -3   2   4       24.13       27.10      0.61 o 
  -2   2   4      183.69      185.01      1.07 o 
  -1   2   4       38.34       42.26      0.45 o 
   0   2   4     2845.26     2964.11      6.98 o 
   1   2   4       27.16       28.58      0.29 o 
   2   2   4      741.20      758.01      3.12 o 
   3   2   4       52.61       60.02      0.65 o 
   4   2   4       42.96       41.56      0.79 o 
   5   2   4        1.07        0.57      0.53 o 
   6   2   4       14.37       13.46      1.10 o 
  -5   3   4       38.67       40.75      1.28 o 
  -4   3   4      125.06      119.42      2.43 o 
  -3   3   4       44.74       44.66      0.82 o 
  -2   3   4        0.03        0.02      0.27 o 
  -1   3   4       87.04       85.70      0.80 o 
   0   3   4       52.66       61.35      0.57 o 
   1   3   4      240.12      232.18      0.94 o 
   2   3   4      244.36      254.85      1.06 o 
   3   3   4       74.54       73.28      0.84 o 
   4   3   4      202.31      200.10      1.94 o 
   5   3   4       13.54       12.95      0.71 o 
   6   3   4       14.59       12.89      1.26 o 
  -5   4   4       18.05       20.96      1.87 o 
  -4   4   4       21.64       21.92      1.21 o 
  -3   4   4       50.76       48.94      0.88 o 
  -2   4   4        0.99        0.91      0.33 o 
  -1   4   4       86.34       84.95      0.94 o 
   0   4   4       22.96       28.64      0.38 o 
   1   4   4       83.12       96.37      0.64 o 
   2   4   4      152.33      148.29      0.89 o 
   3   4   4        2.96        2.10      0.42 o 
   4   4   4       19.61       19.35      0.71 o 
   5   4   4      105.16      101.28      1.63 o 
   6   4   4       23.18       19.88      1.21 o 
  -4   5   4        0.64        0.54      1.02 o 
  -3   5   4        0.51        0.24      0.60 o 
  -2   5   4      554.05      555.15      3.39 o 
  -1   5   4      184.94      175.76      1.72 o 
   0   5   4       63.63       75.33      0.76 o 
   1   5   4      159.81      179.23      1.03 o 
   2   5   4      162.97      165.21      0.96 o 
   3   5   4      262.95      259.22      1.76 o 
   4   5   4      160.55      159.52      1.86 o 
   5   5   4        5.17        6.50      0.85 o 
   6   5   4       27.63       28.25      1.26 o 
  -4   6   4      122.54      152.41      3.96 o 
  -3   6   4        0.21        0.53      0.69 o 
  -2   6   4        0.85        0.45      0.44 o 
  -1   6   4       15.81       14.31      0.70 o 
   0   6   4        8.20        8.05      0.54 o 
   1   6   4       26.11       26.94      0.44 o 
   2   6   4       85.46       86.80      0.71 o 
   3   6   4      249.01      245.35      1.87 o 
   4   6   4      847.69      860.12      3.85 o 
   5   6   4       21.12       22.32      0.86 o 
  -3   7   4       28.01       33.17      1.17 o 
  -2   7   4       14.66       14.04      0.91 o 
  -1   7   4        1.25        1.39      0.54 o 
   0   7   4       34.61       35.52      0.95 o 
   1   7   4       15.30       12.07      0.50 o 
   2   7   4       12.79       11.28      0.47 o 
   3   7   4      100.63      101.09      1.28 o 
   4   7   4       87.27       87.28      1.33 o 
   5   7   4       37.39       37.60      1.08 o 
  -2   8   4        1.37        1.30      1.17 o 
  -1   8   4        2.61        2.92      0.80 o 
   0   8   4        9.00        7.93      0.88 o 
   1   8   4       90.45       85.33      1.54 o 
   2   8   4        5.15        5.31      0.68 o 
   3   8   4        8.04        7.82      0.84 o 
   4   8   4       61.43       59.47      1.40 o 
   5   8   4       22.54       23.74      2.62 o 
  -1   9   4        7.10        6.99      1.21 o 
   0   9   4      217.81      246.17      3.34 o 
   1   9   4        0.86        0.71      0.77 o 
   2   9   4        1.26        0.59      0.77 o 
   3   9   4        0.42       -0.18      0.87 o 
   4   9   4        0.09        0.22      1.09 o 
   2  10   4       30.71       30.85      2.28 o 
  -3  -8   5        0.21       -0.30      1.06 o 
  -2  -8   5       23.03       23.67      1.22 o 
  -1  -8   5       14.58       14.29      1.26 o 
   0  -8   5        6.82        7.01      0.92 o 
   1  -8   5        0.19        0.27      0.86 o 
  -4  -7   5       25.57       23.84      1.05 o 
  -3  -7   5       46.00       52.31      1.13 o 
  -2  -7   5       12.37       12.11      0.79 o 
  -1  -7   5       20.59       21.61      0.94 o 
   0  -7   5        2.42        2.12      0.60 o 
   1  -7   5       57.43       56.64      1.12 o 
   2  -7   5        2.12        2.76      0.91 o 
  -5  -6   5       15.03       16.79      1.82 o 
  -4  -6   5       45.19       45.32      1.06 o 
  -3  -6   5        5.35        7.31      0.68 o 
  -2  -6   5        1.01        0.45      0.46 o 
  -1  -6   5       37.94       40.85      1.04 o 
   0  -6   5       13.93       13.36      0.59 o 
   1  -6   5       12.03       10.12      0.64 o 
   2  -6   5       15.20       15.04      0.75 o 
   3  -6   5        4.84        1.98      0.78 o 
  -5  -5   5       37.00       41.62      1.29 o 
  -4  -5   5       28.66       26.62      0.82 o 
  -3  -5   5       48.86       48.01      0.95 o 
  -2  -5   5        3.43        3.60      0.54 o 
  -1  -5   5       68.02       72.00      0.88 o 
   0  -5   5       21.71       24.58      0.75 o 
   1  -5   5        1.75        2.43      0.40 o 
   2  -5   5        5.83        4.71      0.46 o 
   3  -5   5       81.92       80.50      1.29 o 
   4  -5   5        2.56        2.24      0.87 o 
  -5  -4   5       33.22       34.78      1.15 o 
  -4  -4   5        1.20        0.94      0.51 o 
  -3  -4   5       45.77       46.34      0.76 o 
  -2  -4   5        1.16        0.72      0.27 o 
  -1  -4   5       34.01       41.17      0.63 o 
   0  -4   5      742.88      785.98      3.42 o 
   1  -4   5        3.27        2.25      0.33 o 
   2  -4   5        0.83        0.25      0.31 o 
   3  -4   5        0.89        0.73      0.50 o 
   4  -4   5        5.84        4.36      0.72 o 
   5  -4   5       43.48       54.78      2.74 o 
  -5  -3   5        4.91        3.80      1.05 o 
  -4  -3   5        5.14        5.21      0.50 o 
  -3  -3   5      120.78      122.38      1.12 o 
  -2  -3   5      388.90      417.12      2.16 o 
  -1  -3   5       43.06       43.82      0.48 o 
   0  -3   5      222.04      231.89      1.19 o 
   1  -3   5      133.78      129.43      0.85 o 
   2  -3   5        0.03        0.08      0.26 o 
   3  -3   5       13.52       13.50      0.55 o 
   4  -3   5        1.12        0.80      0.54 o 
   5  -3   5        1.23        2.44      0.92 o 
  -6  -2   5       17.80       16.70      2.73 o 
  -5  -2   5        0.02       -0.32      0.87 o 
  -4  -2   5        3.52        4.75      0.61 o 
  -3  -2   5       79.96       82.61      0.82 o 
  -2  -2   5      893.23      934.40      2.72 o 
  -1  -2   5      158.36      146.85      0.78 o 
   0  -2   5      283.17      297.80      1.23 o 
   1  -2   5        1.42        2.03      0.19 o 
   2  -2   5      113.28      119.23      0.67 o 
   3  -2   5      148.48      140.27      1.38 o 
   4  -2   5        3.52        3.54      0.56 o 
   5  -2   5        0.29        0.73      0.81 o 
  -5  -1   5      107.67      111.54      1.79 o 
  -4  -1   5        9.03        8.28      0.55 o 
  -3  -1   5       39.86       39.38      0.56 o 
  -2  -1   5       42.50       45.83      0.41 o 
  -1  -1   5      146.54      161.63      0.67 o 
   0  -1   5        7.13        8.00      0.22 o 
   1  -1   5       10.90       10.43      0.29 o 
   2  -1   5       65.31       67.10      0.47 o 
   3  -1   5     1240.37     1220.81      4.43 o 
   4  -1   5      416.98      416.04      2.16 o 
   5  -1   5        9.16        8.50      0.93 o 
  -5   0   5        3.59        2.74      1.09 o 
  -4   0   5        0.84        1.41      0.51 o 
  -3   0   5        4.35        5.59      0.35 o 
  -2   0   5      146.84      133.99      0.67 o 
  -1   0   5       16.96       19.88      0.24 o 
   0   0   5       81.72       82.58      0.50 o 
   1   0   5     1467.71     1548.45      6.13 o 
   2   0   5        0.18        0.71      0.18 o 
   3   0   5       53.43       48.22      0.59 o 
   4   0   5       10.79        9.90      0.46 o 
   5   0   5        8.73        6.48      0.74 o 
   6   0   5        4.79        4.66      0.94 o 
  -5   1   5       37.19       38.74      1.49 o 
  -4   1   5      102.35      107.41      1.31 o 
  -3   1   5        0.37        0.24      0.31 o 
  -2   1   5        5.94        7.55      0.26 o 
  -1   1   5        5.90        3.65      0.15 o 
   0   1   5      931.06      938.97      2.35 o 
   1   1   5     1408.52     1465.69      3.37 o 
   2   1   5      606.92      651.92      1.48 o 
   3   1   5      158.53      166.68      1.14 o 
   4   1   5       82.09       78.06      0.83 o 
   5   1   5        0.19        0.09      0.46 o 
   6   1   5        4.25        3.84      1.00 o 
  -5   2   5        7.26        7.85      1.34 o 
  -4   2   5       82.25       79.92      1.40 o 
  -3   2   5       14.71       15.58      0.64 o 
  -2   2   5      172.18      175.65      1.45 o 
  -1   2   5      313.81      322.71      1.74 o 
   0   2   5      651.91      720.59      2.04 o 
   1   2   5       19.92       11.78      0.23 o 
   2   2   5       40.13       46.25      0.51 o 
   3   2   5       43.59       55.40      0.69 o 
   4   2   5       25.91       23.94      0.66 o 
   5   2   5        3.94        3.62      0.61 o 
   6   2   5       47.49       48.95      1.29 o 
  -5   3   5        0.05        0.20      1.02 o 
  -4   3   5        6.81        5.04      0.88 o 
  -3   3   5      136.61      135.31      1.76 o 
  -2   3   5        1.69        1.63      0.34 o 
  -1   3   5        8.54        9.94      0.28 o 
   0   3   5      717.85      781.39      2.08 o 
   1   3   5        9.08       10.16      0.24 o 
   2   3   5       31.58       30.02      0.41 o 
   3   3   5        1.33        0.74      0.30 o 
   4   3   5        5.85        4.35      0.55 o 
   5   3   5      242.39      222.16      1.96 o 
   6   3   5        1.05        1.34      1.04 o 
  -4   4   5       47.43       50.03      1.24 o 
  -3   4   5      313.67      309.92      2.57 o 
  -2   4   5     1597.34     1567.70      4.56 o 
  -1   4   5        1.63        1.52      0.28 o 
   0   4   5       61.40       61.57      0.51 o 
   1   4   5       83.11       82.56      0.66 o 
   2   4   5        1.24        1.48      0.21 o 
   3   4   5       55.23       52.91      0.78 o 
   4   4   5       50.68       48.97      1.06 o 
   5   4   5        1.55        0.69      0.66 o 
   6   4   5      115.80      118.38      1.98 o 
  -4   5   5        0.00        0.28      1.05 o 
  -3   5   5       24.83       24.82      1.16 o 
  -2   5   5      383.23      386.94      2.36 o 
  -1   5   5       84.79       80.32      1.02 o 
   0   5   5        5.00        3.59      0.41 o 
   1   5   5       12.53       12.49      0.31 o 
   2   5   5        2.33        2.69      0.27 o 
   3   5   5       18.76       17.80      0.58 o 
   4   5   5        2.34        1.60      0.55 o 
   5   5   5        0.67        0.37      0.67 o 
   6   5   5        1.17        0.39      1.03 o 
  -3   6   5        0.27        0.29      0.98 o 
  -2   6   5       53.73       51.10      1.20 o 
  -1   6   5        0.01        0.02      0.49 o 
   0   6   5       15.88       13.30      0.63 o 
   1   6   5        2.09        3.34      0.32 o 
   2   6   5      107.60      104.58      0.79 o 
   3   6   5      396.49      384.24      2.06 o 
   4   6   5       18.40       18.61      1.00 o 
   5   6   5        5.83        5.19      1.01 o 
  -3   7   5       28.48       28.69      1.34 o 
  -2   7   5        1.68        1.78      0.70 o 
  -1   7   5       12.80       12.23      0.90 o 
   0   7   5        7.24        6.33      0.67 o 
   1   7   5      356.65      315.93      3.21 o 
   2   7   5       10.69        7.55      0.41 o 
   3   7   5       48.51       50.76      0.84 o 
   4   7   5       11.52       11.74      0.87 o 
   5   7   5      149.28      154.10      1.90 o 
  -2   8   5       27.92       27.47      1.25 o 
  -1   8   5       66.46       70.52      1.49 o 
   0   8   5       44.65       44.59      1.14 o 
   1   8   5      243.55      237.58      2.77 o 
   2   8   5       72.53       65.13      0.96 o 
   3   8   5        3.85        4.00      0.74 o 
   4   8   5       78.66       80.65      1.58 o 
   5   8   5        0.04       -1.04      2.35 o 
  -1   9   5       42.06       42.68      2.19 o 
   0   9   5        0.82        0.99      0.88 o 
   1   9   5       23.42       24.25      1.30 o 
   2   9   5        0.61        1.28      0.84 o 
   3   9   5       51.19       54.76      1.31 o 
   4   9   5        5.31        6.42      1.23 o 
   1  10   5       24.73       27.30      2.14 o 
   2  10   5        4.20        3.09      1.16 o 
  -2  -8   6       35.82       39.90      1.39 o 
  -1  -8   6        0.57        0.14      1.25 o 
   0  -8   6       21.59       22.41      1.13 o 
   1  -8   6        3.03        1.64      1.14 o 
  -4  -7   6       10.04       11.64      1.83 o 
  -3  -7   6        1.55        1.40      0.85 o 
  -2  -7   6        4.18        4.22      0.91 o 
  -1  -7   6       22.38       23.37      1.22 o 
   0  -7   6       89.21       91.56      1.38 o 
   1  -7   6       64.07       56.02      1.23 o 
   2  -7   6        0.06        0.17      0.94 o 
  -4  -6   6        0.00       -0.04      0.74 o 
  -3  -6   6        1.63        1.49      0.62 o 
  -2  -6   6        7.25        8.48      0.70 o 
  -1  -6   6        5.59        5.77      0.80 o 
   0  -6   6       20.51       18.16      0.79 o 
   1  -6   6       12.25        8.10      0.75 o 
   2  -6   6       16.33       17.76      0.89 o 
   3  -6   6        0.44        0.23      0.88 o 
  -4  -5   6        0.00        0.07      0.64 o 
  -3  -5   6        0.00        0.05      0.48 o 
  -2  -5   6       10.01       10.71      0.62 o 
  -1  -5   6       86.37       88.43      1.01 o 
   0  -5   6      112.35      116.75      1.53 o 
   1  -5   6       97.62       96.52      1.21 o 
   2  -5   6       21.09       17.65      0.62 o 
   3  -5   6        8.94        8.80      0.82 o 
   4  -5   6       46.00       50.92      1.21 o 
  -5  -4   6       42.18       42.69      1.36 o 
  -4  -4   6        1.63        1.80      0.51 o 
  -3  -4   6      248.83      258.32      1.62 o 
  -2  -4   6       10.09        9.32      0.47 o 
  -1  -4   6       51.05       55.39      0.76 o 
   0  -4   6       94.79       94.64      1.06 o 
   1  -4   6        0.49        0.89      0.30 o 
   2  -4   6        3.84        3.92      0.46 o 
   3  -4   6      108.82      108.91      1.43 o 
   4  -4   6        0.02        0.34      0.71 o 
  -5  -3   6       10.02       10.01      0.99 o 
  -4  -3   6       34.07       33.36      0.86 o 
  -3  -3   6      283.49      287.20      1.61 o 
  -2  -3   6       26.45       23.43      0.47 o 
  -1  -3   6       19.12       18.33      0.36 o 
   0  -3   6      150.19      161.93      1.11 o 
   1  -3   6       10.36       11.45      0.32 o 
   2  -3   6      192.07      188.99      1.35 o 
   3  -3   6       32.38       29.63      0.76 o 
   4  -3   6        2.51        2.27      0.61 o 
   5  -3   6      116.88      135.47      1.79 o 
  -5  -2   6      114.73      115.87      1.89 o 
  -4  -2   6        1.30        1.36      0.52 o 
  -3  -2   6      314.09      340.76      1.67 o 
  -2  -2   6      262.65      288.85      1.39 o 
  -1  -2   6      227.91      242.79      1.54 o 
   0  -2   6       63.61       70.33      0.73 o 
   1  -2   6      210.71      206.46      1.18 o 
   2  -2   6       14.39       13.87      0.35 o 
   3  -2   6      959.32      967.75      3.99 o 
   4  -2   6       11.42       10.34      0.71 o 
   5  -2   6        2.48        1.59      0.87 o 
  -5  -1   6       39.05       37.51      1.21 o 
  -4  -1   6       26.14       24.67      0.75 o 
  -3  -1   6       15.96       15.48      0.57 o 
  -2  -1   6      125.86      130.87      0.79 o 
  -1  -1   6        6.70        5.23      0.20 o 
   0  -1   6      165.80      157.96      1.49 o 
   1  -1   6        4.10        4.15      0.25 o 
   2  -1   6       61.11       57.53      0.56 o 
   3  -1   6      522.91      503.31      2.41 o 
   4  -1   6       41.31       39.51      0.85 o 
   5  -1   6       20.82       19.05      0.94 o 
   6  -1   6        0.04       -0.48      2.14 o 
  -5   0   6       15.01       13.77      1.26 o 
  -4   0   6      121.48      126.99      1.48 o 
  -3   0   6      109.34      118.49      1.28 o 
  -2   0   6       75.56       76.65      0.60 o 
  -1   0   6       45.17       44.51      0.37 o 
   0   0   6      847.67      865.94      2.40 o 
   1   0   6       23.34       22.92      0.46 o 
   2   0   6        3.03        3.55      0.23 o 
   3   0   6       14.09       10.28      0.40 o 
   4   0   6        1.89        1.60      0.39 o 
   5   0   6        8.19        7.46      0.78 o 
   6   0   6        7.47        7.84      1.16 o 
  -5   1   6       12.73       12.55      1.23 o 
  -4   1   6        4.63        4.43      0.72 o 
  -3   1   6       15.23       14.58      0.48 o 
  -2   1   6      159.26      150.68      1.07 o 
  -1   1   6      352.55      376.54      1.81 o 
   0   1   6      103.11      112.50      0.67 o 
   1   1   6       27.91       23.38      0.33 o 
   2   1   6       62.29       78.23      0.59 o 
   3   1   6        4.28        3.66      0.35 o 
   4   1   6        0.01        0.09      0.33 o 
   5   1   6       64.96       67.94      1.03 o 
   6   1   6      145.98      167.76      2.29 o 
  -5   2   6       12.00       10.01      1.53 o 
  -4   2   6       17.43       15.90      0.88 o 
  -3   2   6        1.48        2.31      0.43 o 
  -2   2   6        5.69        5.47      0.36 o 
  -1   2   6      699.49      742.21      2.24 o 
   0   2   6      333.50      342.54      1.17 o 
   1   2   6       70.51       69.57      0.50 o 
   2   2   6       19.97       20.02      0.37 o 
   3   2   6       31.88       32.18      0.56 o 
   4   2   6        7.53        5.37      0.55 o 
   5   2   6       48.05       45.91      0.98 o 
   6   2   6       72.26       75.99      1.59 o 
  -5   3   6        2.62        2.84      1.12 o 
  -4   3   6       14.54       13.05      0.98 o 
  -3   3   6        0.11        0.35      0.44 o 
  -2   3   6       84.50       82.77      0.88 o 
  -1   3   6       30.70       39.16      0.65 o 
   0   3   6       68.84       84.36      0.83 o 
   1   3   6       24.96       27.08      0.37 o 
   2   3   6        5.07        4.04      0.26 o 
   3   3   6      299.66      304.37      1.81 o 
   4   3   6       39.99       35.22      0.90 o 
   5   3   6       53.93       54.79      1.05 o 
   6   3   6        0.03       -0.45      0.86 o 
  -4   4   6        0.01        0.53      0.79 o 
  -3   4   6       11.39       11.30      0.76 o 
  -2   4   6       12.05       12.90      0.67 o 
  -1   4   6       22.22       17.47      0.41 o 
   0   4   6       82.87       99.57      0.88 o 
   1   4   6      165.47      158.17      1.19 o 
   2   4   6      204.59      188.46      0.96 o 
   3   4   6      321.65      313.53      1.89 o 
   4   4   6       18.80       14.53      0.66 o 
   5   4   6       14.82       11.97      0.84 o 
   6   4   6       42.12       40.53      1.69 o 
  -4   5   6        0.22       -0.76      1.23 o 
  -3   5   6       22.82       23.29      0.90 o 
  -2   5   6        0.44        0.13      0.44 o 
  -1   5   6        3.46        3.32      0.44 o 
   0   5   6        0.09        0.06      0.27 o 
   1   5   6      216.02      217.07      1.09 o 
   2   5   6      298.25      281.51      1.28 o 
   3   5   6     1578.39     1544.54      5.36 o 
   4   5   6       11.21       12.01      0.73 o 
   5   5   6       29.67       27.52      1.05 o 
   6   5   6        0.23       -0.28      1.10 o 
  -3   6   6       14.04       13.08      1.28 o 
  -2   6   6       15.06       13.68      0.97 o 
  -1   6   6       64.41       65.82      1.24 o 
   0   6   6        0.95        2.09      0.40 o 
   1   6   6       89.72       75.17      0.79 o 
   2   6   6        7.01        5.62      0.34 o 
   3   6   6      161.18      162.81      1.54 o 
   4   6   6       38.36       37.79      1.05 o 
   5   6   6        0.95        0.58      0.79 o 
  -2   7   6        1.69        1.71      0.81 o 
  -1   7   6       32.25       30.88      1.11 o 
   0   7   6       25.53       22.81      0.83 o 
   1   7   6      105.46      105.77      1.13 o 
   2   7   6        6.24        5.65      0.41 o 
   3   7   6       13.52       12.83      0.68 o 
   4   7   6        3.52        3.14      0.76 o 
   5   7   6       10.15       10.27      1.01 o 
  -2   8   6        3.87        4.06      1.08 o 
  -1   8   6      209.10      231.25      2.59 o 
   0   8   6        0.05        0.40      0.72 o 
   1   8   6        1.96        1.94      0.58 o 
   2   8   6        1.01        1.46      0.61 o 
   3   8   6       12.15       12.47      1.01 o 
   4   8   6       12.53       12.80      1.04 o 
   5   8   6        5.50        4.92      2.30 o 
  -1   9   6       72.88       84.12      3.01 o 
   0   9   6       72.51       84.79      1.65 o 
   1   9   6       20.03       16.28      1.23 o 
   2   9   6        2.66        2.37      1.07 o 
   3   9   6       83.44       88.45      2.00 o 
   4   9   6       16.77       17.56      1.74 o 
   2  10   6        0.01        0.29      1.41 o 
  -3  -7   7        3.03        2.57      0.92 o 
  -2  -7   7       28.01       28.32      1.14 o 
  -1  -7   7        2.88        2.29      1.07 o 
   0  -7   7        8.40        7.25      0.91 o 
   1  -7   7        7.81        7.85      1.14 o 
   2  -7   7       12.42        9.96      2.43 o 
  -4  -6   7       38.56       40.50      1.40 o 
  -3  -6   7       15.91       17.58      0.94 o 
  -2  -6   7       20.53       23.04      0.82 o 
  -1  -6   7        4.21        5.45      1.03 o 
   0  -6   7        1.53        2.07      0.70 o 
   1  -6   7       66.56       66.57      1.37 o 
   2  -6   7       51.02       50.79      1.31 o 
   3  -6   7       58.00       62.78      2.72 o 
  -4  -5   7       30.94       30.48      1.03 o 
  -3  -5   7       50.06       50.47      0.94 o 
  -2  -5   7       22.82       20.36      0.71 o 
  -1  -5   7       91.26       95.72      1.25 o 
   0  -5   7       39.72       39.02      0.98 o 
   1  -5   7        0.51        0.43      0.59 o 
   2  -5   7        2.42        2.05      0.74 o 
   3  -5   7       43.80       41.47      1.18 o 
   4  -5   7       10.11       15.98      1.74 o 
  -5  -4   7        8.58        8.34      2.46 o 
  -4  -4   7      127.89      117.16      1.58 o 
  -3  -4   7       86.87       90.71      1.30 o 
  -2  -4   7        0.00        0.05      0.37 o 
  -1  -4   7      351.35      366.32      1.92 o 
   0  -4   7        6.96        6.75      0.50 o 
   1  -4   7       18.74       17.20      0.96 o 
   2  -4   7        5.84        5.43      0.56 o 
   3  -4   7        4.30        3.73      0.70 o 
   4  -4   7       19.27       24.81      0.98 o 
  -5  -3   7        6.70        6.14      1.09 o 
  -4  -3   7      132.49      123.86      1.57 o 
  -3  -3   7      538.25      550.62      2.57 o 
  -2  -3   7       34.88       35.56      0.59 o 
  -1  -3   7      365.13      376.11      2.62 o 
   0  -3   7       76.96       77.10      0.96 o 
   1  -3   7      171.26      168.60      1.21 o 
   2  -3   7      311.01      309.83      1.78 o 
   3  -3   7       12.65       12.46      0.66 o 
   4  -3   7       32.76       33.80      0.93 o 
   5  -3   7       14.62       13.66      1.22 o 
  -5  -2   7       34.73       31.79      1.22 o 
  -4  -2   7        5.94        5.82      0.74 o 
  -3  -2   7       82.89       82.89      1.18 o 
  -2  -2   7        0.07        0.03      0.32 o 
  -1  -2   7        0.02        0.23      0.23 o 
   0  -2   7       78.65       80.17      0.69 o 
   1  -2   7       54.74       55.53      0.78 o 
   2  -2   7      186.74      183.21      1.14 o 
   3  -2   7      178.08      173.84      1.62 o 
   4  -2   7       48.48       46.85      1.00 o 
   5  -2   7        2.30        2.55      0.80 o 
  -5  -1   7        6.06        7.25      1.19 o 
  -4  -1   7       20.55       21.43      0.77 o 
  -3  -1   7       80.99       81.73      1.13 o 
  -2  -1   7      101.44       99.49      0.95 o 
  -1  -1   7       23.81       25.78      0.34 o 
   0  -1   7     1405.36     1437.52      4.97 o 
   1  -1   7       13.71       17.11      0.40 o 
   2  -1   7       90.03       87.94      0.83 o 
   3  -1   7       21.77       21.91      0.49 o 
   4  -1   7       15.08       15.25      0.65 o 
   5  -1   7        9.98        8.22      1.03 o 
  -5   0   7       65.45       70.48      1.97 o 
  -4   0   7       17.88       17.60      0.73 o 
  -3   0   7        6.93        6.30      0.54 o 
  -2   0   7      209.29      209.62      1.18 o 
  -1   0   7      120.68      124.06      0.75 o 
   0   0   7       89.76       99.47      0.55 o 
   1   0   7      121.49      134.61      0.89 o 
   2   0   7       54.58       60.41      0.76 o 
   3   0   7       18.65       17.72      0.47 o 
   4   0   7       58.71       55.26      0.77 o 
   5   0   7       26.83       26.23      0.85 o 
   6   0   7       30.73       33.30      2.55 o 
  -5   1   7       42.50       43.19      1.69 o 
  -4   1   7       25.33       22.88      0.79 o 
  -3   1   7       67.90       67.19      0.90 o 
  -2   1   7        0.32       -0.14      0.27 o 
  -1   1   7       13.62       13.25      0.37 o 
   0   1   7      182.40      189.92      0.88 o 
   1   1   7      145.15      148.16      0.93 o 
   2   1   7      326.07      352.02      1.58 o 
   3   1   7       50.06       48.91      0.89 o 
   4   1   7        0.14        0.42      0.38 o 
   5   1   7      120.76      123.88      1.40 o 
   6   1   7        3.26        3.74      1.05 o 
  -5   2   7        3.42        3.77      1.34 o 
  -4   2   7      217.27      213.59      2.37 o 
  -3   2   7       46.23       50.47      0.90 o 
  -2   2   7        0.04        0.12      0.30 o 
  -1   2   7      148.59      156.21      1.42 o 
   0   2   7      156.80      154.92      0.86 o 
   1   2   7        8.85        8.92      0.22 o 
   2   2   7      178.95      169.41      1.03 o 
   3   2   7      245.37      246.78      1.65 o 
   4   2   7      344.49      295.78      1.81 o 
   5   2   7       68.42       63.15      1.01 o 
   6   2   7        1.88        1.64      0.96 o 
  -4   3   7       80.41       77.47      1.51 o 
  -3   3   7      462.30      474.26      2.69 o 
  -2   3   7       22.03       21.77      0.54 o 
  -1   3   7       36.51       35.26      0.59 o 
   0   3   7       19.08       21.18      0.44 o 
   1   3   7        3.21        3.04      0.27 o 
   2   3   7      202.30      191.13      1.11 o 
   3   3   7        0.01        0.07      0.28 o 
   4   3   7       12.78        5.58      0.69 o 
   5   3   7       39.62       32.65      1.03 o 
   6   3   7       29.16       33.36      1.11 o 
  -4   4   7       71.37       75.35      1.91 o 
  -3   4   7      622.64      644.15      3.32 o 
  -2   4   7      110.48      105.87      1.27 o 
  -1   4   7      354.58      354.35      1.80 o 
   0   4   7       14.28       14.43      0.41 o 
   1   4   7      276.54      291.41      1.48 o 
   2   4   7       60.04       56.54      0.63 o 
   3   4   7       45.46       44.61      0.71 o 
   4   4   7        0.92        1.88      0.56 o 
   5   4   7       51.59       53.54      1.26 o 
   6   4   7       11.77       12.71      1.36 o 
  -4   5   7        6.51        5.79      2.21 o 
  -3   5   7       44.09       42.98      1.19 o 
  -2   5   7       16.94       15.27      0.65 o 
  -1   5   7       21.79       20.86      0.58 o 
   0   5   7        3.57        2.26      0.33 o 
   1   5   7        3.52        3.46      0.39 o 
   2   5   7       61.65       56.43      0.68 o 
   3   5   7       32.83       33.16      0.66 o 
   4   5   7       18.57       19.14      0.80 o 
   5   5   7       20.65       19.15      1.08 o 
   6   5   7       50.20       54.75      2.42 o 
  -3   6   7       29.14       30.59      1.58 o 
  -2   6   7        1.14        0.95      0.87 o 
  -1   6   7       23.82       26.02      0.67 o 
   0   6   7      324.77      284.90      2.06 o 
   1   6   7       63.21       45.24      0.73 o 
   2   6   7        0.53        0.74      0.29 o 
   3   6   7      151.73      158.46      1.36 o 
   4   6   7       39.91       40.04      1.09 o 
   5   6   7        3.56        3.30      0.93 o 
  -2   7   7        3.07        3.42      0.94 o 
  -1   7   7      112.25      122.29      1.57 o 
   0   7   7      114.88       99.27      1.34 o 
   1   7   7       45.01       33.84      0.80 o 
   2   7   7       16.02       15.75      0.53 o 
   3   7   7       51.70       52.74      0.88 o 
   4   7   7       68.27       70.40      1.24 o 
   5   7   7        1.32        1.34      0.86 o 
  -1   8   7        1.10        1.45      0.85 o 
   0   8   7        4.58        4.96      0.68 o 
   1   8   7        0.33        0.60      0.60 o 
   2   8   7       13.23       12.47      0.84 o 
   3   8   7        4.73        5.90      0.98 o 
   4   8   7        3.19        2.93      0.86 o 
   0   9   7        5.75        3.98      0.95 o 
   1   9   7        7.25        5.64      0.89 o 
   2   9   7       11.55       10.12      1.12 o 
   4   9   7       76.03       81.82      2.07 o 
   2  10   7      165.40      180.37      4.11 o 
  -3  -7   8        0.79        0.45      2.32 o 
  -2  -7   8        8.96        9.48      1.23 o 
  -1  -7   8       10.49        9.03      1.26 o 
   0  -7   8       21.08       20.88      1.06 o 
   1  -7   8        3.23        4.40      1.10 o 
  -4  -6   8        0.00       -0.56      1.91 o 
  -3  -6   8       11.16        7.52      1.17 o 
  -2  -6   8       31.96       28.81      0.93 o 
  -1  -6   8       41.45       43.06      1.46 o 
   0  -6   8       19.77       21.76      0.93 o 
   1  -6   8        3.59        2.95      0.91 o 
   2  -6   8        2.09        2.10      0.91 o 
  -4  -5   8       30.42       26.89      1.34 o 
  -3  -5   8        8.08        8.95      1.13 o 
  -2  -5   8       75.36       72.30      1.19 o 
  -1  -5   8      113.92      114.39      2.15 o 
   0  -5   8       19.83       19.94      0.81 o 
   1  -5   8       20.31       18.85      0.85 o 
   2  -5   8       45.89       46.87      1.22 o 
   3  -5   8        7.89        9.46      1.00 o 
  -4  -4   8       97.07       93.17      1.74 o 
  -3  -4   8        3.66        4.91      0.70 o 
  -2  -4   8        0.26        0.39      0.47 o 
  -1  -4   8       97.55      100.69      1.24 o 
   0  -4   8       17.55       17.93      0.60 o 
   1  -4   8      296.57      301.37      2.48 o 
   2  -4   8       50.27       51.03      0.99 o 
   3  -4   8       18.63       18.37      0.82 o 
   4  -4   8       60.69       69.47      1.35 o 
  -5  -3   8       15.33       14.42      2.09 o 
  -4  -3   8       66.40       62.92      1.22 o 
  -3  -3   8       27.95       27.48      0.80 o 
  -2  -3   8       12.92       11.52      0.52 o 
  -1  -3   8        0.08       -0.04      0.32 o 
   0  -3   8       51.89       50.17      0.85 o 
   1  -3   8       33.94       34.50      0.63 o 
   2  -3   8      744.10      750.93      4.25 o 
   3  -3   8       52.39       51.88      1.04 o 
   4  -3   8       26.46       28.50      0.91 o 
   5  -3   8        0.88       -0.47      2.14 o 
  -5  -2   8       15.90       18.09      1.79 o 
  -4  -2   8        7.98        7.60      0.86 o 
  -3  -2   8      170.88      176.28      1.73 o 
  -2  -2   8       15.17       14.39      0.49 o 
  -1  -2   8       15.19       16.75      0.42 o 
   0  -2   8       30.11       30.99      0.49 o 
   1  -2   8       27.22       29.32      0.56 o 
   2  -2   8      717.28      707.55      2.64 o 
   3  -2   8       23.75       24.10      0.70 o 
   4  -2   8      121.10      125.56      1.59 o 
   5  -2   8        1.96        2.10      0.86 o 
  -5  -1   8       46.24       44.77      1.40 o 
  -4  -1   8       14.34       15.96      0.81 o 
  -3  -1   8       34.81       35.23      0.85 o 
  -2  -1   8        0.61        0.01      0.42 o 
  -1  -1   8      409.99      413.35      1.66 o 
   0  -1   8        3.08        3.35      0.33 o 
   1  -1   8        4.32        3.49      0.32 o 
   2  -1   8       66.87       60.29      0.74 o 
   3  -1   8        0.79        0.53      0.39 o 
   4  -1   8        7.07        6.60      0.65 o 
   5  -1   8        8.84        8.79      1.06 o 
  -5   0   8       51.59       51.13      1.80 o 
  -4   0   8       22.72       21.75      0.84 o 
  -3   0   8       18.12       18.58      0.68 o 
  -2   0   8       71.80       74.73      0.88 o 
  -1   0   8       62.22       63.44      0.59 o 
   0   0   8      125.36      122.88      0.77 o 
   1   0   8       48.58       53.78      0.69 o 
   2   0   8      171.86      177.66      1.20 o 
   3   0   8        3.49        3.27      0.40 o 
   4   0   8        0.36        0.50      0.41 o 
   5   0   8      271.51      292.49      2.95 o 
  -4   1   8       14.26       13.73      0.89 o 
  -3   1   8        2.51        1.94      0.53 o 
  -2   1   8      265.70      288.15      1.51 o 
  -1   1   8      162.07      175.05      1.10 o 
   0   1   8      150.71      154.56      0.86 o 
   1   1   8        1.27        0.80      0.24 o 
   2   1   8       16.43       14.72      0.40 o 
   3   1   8        5.66        6.77      0.43 o 
   4   1   8      260.88      253.45      1.73 o 
   5   1   8       20.30       24.15      0.84 o 
   6   1   8       71.36       82.96      2.44 o 
  -4   2   8        0.09        0.09      0.77 o 
  -3   2   8       57.78       53.76      0.96 o 
  -2   2   8      228.68      238.92      1.54 o 
  -1   2   8      198.01      213.77      1.36 o 
   0   2   8      170.11      179.89      1.16 o 
   1   2   8        6.25        7.00      0.37 o 
   2   2   8      278.31      288.82      1.97 o 
   3   2   8       14.22       14.27      0.46 o 
   4   2   8       93.81       98.71      1.11 o 
   5   2   8       24.62       22.00      0.75 o 
   6   2   8       16.58       16.76      1.26 o 
  -4   3   8       18.61       20.18      1.17 o 
  -3   3   8        6.81        6.83      0.88 o 
  -2   3   8      220.76      215.28      1.55 o 
  -1   3   8       17.47       14.18      0.45 o 
   0   3   8        0.31        0.26      0.26 o 
   1   3   8      545.13      527.96      2.26 o 
   2   3   8      140.49      125.65      1.02 o 
   3   3   8        0.02        0.30      0.30 o 
   4   3   8        0.77        0.91      0.41 o 
   5   3   8        3.73        3.29      0.75 o 
   6   3   8       27.99       29.22      1.18 o 
  -4   4   8        0.20        0.55      1.03 o 
  -3   4   8        5.00        4.83      0.70 o 
  -2   4   8        1.80        1.42      0.46 o 
  -1   4   8       24.32       24.24      0.56 o 
   0   4   8      269.56      272.38      1.75 o 
   1   4   8       38.54       35.78      0.65 o 
   2   4   8     2156.16     2080.48      8.73 o 
   3   4   8      223.90      221.45      1.54 o 
   4   4   8       32.01       29.34      0.90 o 
   5   4   8       10.12        9.42      0.92 o 
   6   4   8        4.86        4.16      1.14 o 
  -3   5   8        5.95        5.86      0.87 o 
  -2   5   8       25.43       25.91      0.79 o 
  -1   5   8       17.67       16.31      0.63 o 
   0   5   8      188.61      163.04      1.30 o 
   1   5   8       25.49       21.05      0.51 o 
   2   5   8      200.80      188.60      1.39 o 
   3   5   8       14.44       14.06      0.53 o 
   4   5   8        7.32        6.80      0.78 o 
   5   5   8        1.96        2.22      0.93 o 
  -3   6   8       25.18       23.93      1.35 o 
  -2   6   8       44.30       46.37      1.39 o 
  -1   6   8      126.57      131.40      1.37 o 
   0   6   8      148.00      136.55      1.48 o 
   1   6   8        0.40        0.11      0.35 o 
   2   6   8        8.76        8.90      0.51 o 
   3   6   8       16.04       14.05      0.67 o 
   4   6   8        1.04        0.80      0.69 o 
   5   6   8        5.60        4.13      1.04 o 
  -2   7   8      145.26      153.53      2.19 o 
  -1   7   8       66.10       75.79      1.30 o 
   0   7   8       21.10       17.68      0.72 o 
   1   7   8       32.78       34.07      0.83 o 
   2   7   8       12.79       10.79      0.61 o 
   3   7   8        9.95       10.09      0.79 o 
   4   7   8        1.27        1.20      0.83 o 
   5   7   8      188.54      204.06      2.56 o 
  -1   8   8       14.36       18.46      0.91 o 
   0   8   8        0.28        0.03      0.70 o 
   1   8   8       30.77       29.91      0.88 o 
   2   8   8        0.28       -0.12      0.77 o 
   3   8   8       53.02       63.40      1.66 o 
   4   8   8      105.46      109.80      2.51 o 
   0   9   8       12.84       15.15      1.17 o 
   1   9   8       24.60       26.48      1.10 o 
   2   9   8       33.46       29.72      1.65 o 
   0  -7   9       10.29        9.12      2.45 o 
   1  -7   9        6.28        4.79      2.37 o 
  -3  -6   9       12.28       11.43      1.74 o 
  -2  -6   9       42.93       45.47      1.33 o 
  -1  -6   9        3.91        3.02      1.11 o 
   0  -6   9        9.18        8.37      1.00 o 
   1  -6   9        0.05        0.61      0.93 o 
   2  -6   9        0.10       -0.54      1.13 o 
  -3  -5   9       12.81       14.34      1.07 o 
  -2  -5   9       34.13       32.74      1.11 o 
  -1  -5   9       10.70        9.30      0.98 o 
   0  -5   9        0.43        0.24      0.73 o 
   1  -5   9        0.01        0.00      0.72 o 
   2  -5   9        2.76        2.12      0.88 o 
   3  -5   9       34.73       39.65      1.32 o 
  -4  -4   9      220.06      213.66      2.65 o 
  -3  -4   9        0.40        0.32      0.72 o 
  -2  -4   9       15.41       15.98      0.73 o 
  -1  -4   9        9.37        9.37      0.79 o 
   0  -4   9        1.04        0.77      0.52 o 
   1  -4   9       43.07       42.92      1.05 o 
   2  -4   9       14.15       14.90      0.89 o 
   3  -4   9       32.93       34.97      0.97 o 
   4  -4   9       12.77       15.52      1.60 o 
  -4  -3   9       52.47       44.62      1.11 o 
  -3  -3   9        0.01       -0.11      0.64 o 
  -2  -3   9       46.54       46.72      0.93 o 
  -1  -3   9       32.38       34.93      0.68 o 
   0  -3   9       16.43       13.88      0.57 o 
   1  -3   9       75.06       74.76      1.06 o 
   2  -3   9        2.69        2.62      0.51 o 
   3  -3   9       16.50       17.14      0.80 o 
   4  -3   9        0.45        0.66      0.74 o 
  -4  -2   9        0.00        0.18      0.72 o 
  -3  -2   9        2.73        2.65      0.56 o 
  -2  -2   9        8.99        9.03      0.58 o 
  -1  -2   9      545.65      559.28      2.82 o 
   0  -2   9        0.11        0.30      0.38 o 
   1  -2   9        0.56        0.89      0.35 o 
   2  -2   9       51.22       51.61      0.80 o 
   3  -2   9       23.88       23.30      0.74 o 
   4  -2   9       14.53       13.60      0.86 o 
   5  -2   9       27.13       29.77      1.53 o 
  -5  -1   9        0.75       -0.08      2.01 o 
  -4  -1   9       11.07       10.88      0.87 o 
  -3  -1   9       15.39       14.58      0.72 o 
  -2  -1   9        0.18        0.15      0.43 o 
  -1  -1   9      117.94      120.70      0.97 o 
   0  -1   9       12.51       13.89      0.44 o 
   1  -1   9       25.37       26.25      0.62 o 
   2  -1   9        2.65        2.00      0.43 o 
   3  -1   9       17.95       15.67      0.56 o 
   4  -1   9        9.69        9.08      0.76 o 
   5  -1   9       19.82       20.22      1.05 o 
  -4   0   9        3.61        2.60      0.81 o 
  -3   0   9        7.21        6.45      0.70 o 
  -2   0   9       44.72       45.16      0.88 o 
  -1   0   9        0.02        0.35      0.32 o 
   0   0   9      200.23      211.87      1.08 o 
   1   0   9       52.63       56.17      0.81 o 
   2   0   9       80.91       79.24      0.86 o 
   3   0   9        6.44        9.43      0.50 o 
   4   0   9      193.43      195.00      1.63 o 
   5   0   9       17.54       17.52      1.10 o 
  -4   1   9       32.43       34.81      1.47 o 
  -3   1   9       12.08       11.67      0.71 o 
  -2   1   9        4.01        3.01      0.42 o 
  -1   1   9        3.12        3.05      0.36 o 
   0   1   9       12.77       14.12      0.33 o 
   1   1   9       29.26       31.50      0.56 o 
   2   1   9      217.19      212.33      1.87 o 
   3   1   9      180.46      149.05      1.26 o 
   4   1   9      105.13       95.53      1.13 o 
   5   1   9        1.22        1.26      0.68 o 
  -4   2   9      191.68      196.95      2.45 o 
  -3   2   9        0.43        0.35      0.54 o 
  -2   2   9       46.16       46.42      0.76 o 
  -1   2   9        3.37        2.57      0.39 o 
   0   2   9       50.69       51.65      0.69 o 
   1   2   9       81.35       79.94      0.84 o 
   2   2   9       31.46       31.24      0.67 o 
   3   2   9      108.58       83.22      0.96 o 
   4   2   9      138.58      120.71      1.28 o 
   5   2   9       10.22       10.56      0.72 o 
   6   2   9       24.41       27.83      1.75 o 
  -4   3   9      342.62      363.06      3.36 o 
  -3   3   9        1.57        1.28      0.81 o 
  -2   3   9      175.49      176.32      1.44 o 
  -1   3   9        0.62        1.12      0.33 o 
   0   3   9      310.21      320.46      1.75 o 
   1   3   9      164.77      157.58      1.32 o 
   2   3   9      360.14      348.81      2.09 o 
   3   3   9        4.09        2.55      0.47 o 
   4   3   9       13.44       10.17      0.61 o 
   5   3   9       11.91       12.26      1.05 o 
   6   3   9        0.24        0.13      1.34 o 
  -4   4   9       63.20       61.11      1.80 o 
  -3   4   9        5.59        5.82      0.93 o 
  -2   4   9        2.47        1.86      0.54 o 
  -1   4   9       15.84       14.42      0.49 o 
   0   4   9        1.38        1.56      0.38 o 
   1   4   9        9.16        8.20      0.63 o 
   2   4   9        0.97        1.00      0.44 o 
   3   4   9      115.41      111.56      1.34 o 
   4   4   9       33.54       32.68      0.97 o 
   5   4   9       11.10       12.95      1.02 o 
   6   4   9       13.44       13.26      1.54 o 
  -3   5   9        2.49        1.59      0.83 o 
  -2   5   9      104.29      107.19      1.45 o 
  -1   5   9      247.14      241.70      1.99 o 
   0   5   9        0.03        1.19      0.39 o 
   1   5   9        2.64        4.36      0.56 o 
   2   5   9      126.57      123.95      1.59 o 
   3   5   9       28.71       30.33      0.79 o 
   4   5   9        7.78        6.91      1.16 o 
   5   5   9       23.47       20.17      1.20 o 
  -3   6   9        0.15        0.48      1.75 o 
  -2   6   9       98.03      109.29      1.54 o 
  -1   6   9       23.20       15.72      0.93 o 
   0   6   9       61.41       49.83      1.12 o 
   1   6   9        4.94        4.81      0.61 o 
   2   6   9       87.01       91.43      1.25 o 
   3   6   9       44.40       42.62      0.93 o 
   4   6   9        1.28        1.41      1.00 o 
   5   6   9      147.32      163.23      2.86 o 
  -2   7   9       38.81       44.54      1.31 o 
  -1   7   9        7.87        7.48      0.92 o 
   0   7   9        0.22        0.06      0.56 o 
   1   7   9        2.20        2.63      0.64 o 
   2   7   9        8.00        9.33      0.68 o 
   3   7   9       39.81       41.74      0.96 o 
   4   7   9       43.91       45.15      1.67 o 
  -1   8   9        0.66        0.12      0.83 o 
   0   8   9       11.65       12.77      1.05 o 
   1   8   9       47.29       43.39      1.18 o 
   2   8   9       36.81       34.51      1.12 o 
   3   8   9      202.74      217.71      2.45 o 
   4   8   9       31.73       32.98      1.23 o 
   0   9   9        0.05       -0.47      1.81 o 
   1   9   9      125.00      147.53      2.16 o 
   2   9   9        0.63        1.48      1.31 o 
  -2  -6  10       42.13       41.10      1.61 o 
  -1  -6  10        0.22        0.41      1.18 o 
   0  -6  10        0.10       -0.59      1.15 o 
   1  -6  10        9.95       10.83      1.34 o 
  -3  -5  10       15.56       15.02      1.38 o 
  -2  -5  10       18.36       18.20      1.21 o 
  -1  -5  10       88.34       89.37      1.61 o 
   0  -5  10       43.56       47.29      1.22 o 
   1  -5  10       70.30       74.15      1.49 o 
   2  -5  10        0.05        0.39      0.93 o 
   3  -5  10       47.39       50.61      2.36 o 
  -3  -4  10        1.96        1.79      0.91 o 
  -2  -4  10        1.22        1.09      0.63 o 
  -1  -4  10        2.93        2.57      0.72 o 
   0  -4  10      189.07      188.76      1.80 o 
   1  -4  10      367.09      369.28      2.97 o 
   2  -4  10        5.90        5.89      0.96 o 
   3  -4  10       10.68       11.46      0.99 o 
  -4  -3  10       13.46       13.08      1.23 o 
  -3  -3  10       17.08       17.01      1.03 o 
  -2  -3  10        0.03        0.60      0.69 o 
  -1  -3  10        3.97        4.12      0.64 o 
   0  -3  10       11.36       11.35      0.62 o 
   1  -3  10      710.61      709.94      3.29 o 
   2  -3  10       33.58       34.45      0.86 o 
   3  -3  10      100.82      101.78      1.47 o 
   4  -3  10       19.34       18.51      1.10 o 
  -4  -2  10        5.26        5.26      1.01 o 
  -3  -2  10        7.14        6.41      0.82 o 
  -2  -2  10        0.33        0.92      0.51 o 
  -1  -2  10       10.59       10.76      0.47 o 
   0  -2  10       28.03       26.43      0.70 o 
   1  -2  10       12.00       11.78      0.56 o 
   2  -2  10        2.10        1.64      0.54 o 
   3  -2  10        5.61        5.10      0.68 o 
   4  -2  10       75.92       79.78      1.37 o 
  -4  -1  10        1.05        0.97      0.85 o 
  -3  -1  10        9.23        8.38      0.66 o 
  -2  -1  10       44.43       42.58      0.91 o 
  -1  -1  10       29.95       28.61      0.61 o 
   0  -1  10       40.25       38.02      0.68 o 
   1  -1  10       51.50       54.10      0.89 o 
   2  -1  10       25.14       22.42      0.79 o 
   3  -1  10        0.77        0.72      0.45 o 
   4  -1  10      197.49      210.28      2.05 o 
   5  -1  10       33.05       33.82      1.33 o 
  -4   0  10        7.59        6.24      0.91 o 
  -3   0  10      204.44      207.37      2.01 o 
  -2   0  10      182.61      191.78      1.77 o 
  -1   0  10       33.06       35.43      0.67 o 
   0   0  10       63.31       61.92      0.72 o 
   1   0  10       13.07       13.22      0.51 o 
   2   0  10       87.06       89.03      1.11 o 
   3   0  10       52.17       49.00      0.91 o 
   4   0  10       16.36       20.02      0.77 o 
   5   0  10       39.99       49.94      1.33 o 
  -4   1  10        0.61        0.69      0.91 o 
  -3   1  10       32.47       32.15      0.93 o 
  -2   1  10      149.33      154.10      1.39 o 
  -1   1  10       58.59       60.56      0.75 o 
   0   1  10        0.93        0.64      0.34 o 
   1   1  10       34.50       37.47      0.64 o 
   2   1  10        3.99        2.77      0.55 o 
   3   1  10       29.07       23.15      0.68 o 
   4   1  10       11.66       11.35      0.61 o 
   5   1  10        5.70        6.31      0.92 o 
  -4   2  10       93.70      103.17      1.90 o 
  -3   2  10       29.36       29.34      0.89 o 
  -2   2  10       66.03       62.81      0.84 o 
  -1   2  10       62.31       61.80      0.78 o 
   0   2  10      291.79      295.02      1.76 o 
   1   2  10      109.55      104.28      1.01 o 
   2   2  10        0.39        0.27      0.38 o 
   3   2  10       12.97       14.92      0.60 o 
   4   2  10        0.05       -0.34      0.54 o 
   5   2  10        0.49        0.99      0.71 o 
  -4   3  10        1.52        1.32      1.46 o 
  -3   3  10       30.95       31.73      1.09 o 
  -2   3  10       27.99       26.39      0.66 o 
  -1   3  10        1.15        0.75      0.39 o 
   0   3  10       52.94       55.59      1.33 o 
   1   3  10      852.76      820.79      3.89 o 
   2   3  10      112.42      108.89      1.25 o 
   3   3  10       10.68        9.75      0.57 o 
   4   3  10        7.16        5.07      0.73 o 
   5   3  10       35.78       31.96      1.14 o 
  -3   4  10       12.78       12.80      1.21 o 
  -2   4  10       19.54       20.40      0.88 o 
  -1   4  10       55.76       50.40      0.83 o 
   0   4  10        4.67        2.47      0.54 o 
   1   4  10      536.39      507.27      3.14 o 
   2   4  10        8.03        7.97      0.66 o 
   3   4  10       85.78       87.53      1.25 o 
   4   4  10        2.62        1.77      0.73 o 
   5   4  10       83.54       79.71      1.96 o 
  -3   5  10        0.01        0.67      1.09 o 
  -2   5  10       30.44       32.89      0.92 o 
  -1   5  10      141.20      129.39      1.53 o 
   0   5  10        0.00       -0.05      0.51 o 
   1   5  10       12.53        9.94      0.73 o 
   2   5  10        0.85        1.12      0.63 o 
   3   5  10       63.76       65.01      1.32 o 
   4   5  10        4.69        4.64      1.05 o 
   5   5  10        3.65        4.32      1.47 o 
  -3   6  10        9.91        9.35      2.37 o 
  -2   6  10        2.67        3.22      0.80 o 
  -1   6  10      100.85       98.32      1.90 o 
   0   6  10        1.15        1.38      0.65 o 
   1   6  10       34.46       31.00      0.93 o 
   2   6  10        0.64        0.01      0.67 o 
   3   6  10       16.79       16.60      0.76 o 
   4   6  10       99.38      102.33      2.88 o 
  -2   7  10       45.99       51.89      2.52 o 
  -1   7  10        7.32        7.31      1.00 o 
   0   7  10        0.14       -0.08      0.71 o 
   1   7  10        9.47        9.99      1.14 o 
   2   7  10       11.23       13.33      0.78 o 
   3   7  10      167.63      177.81      1.90 o 
   4   7  10       26.51       26.31      1.78 o 
  -1   8  10        8.39        7.95      2.14 o 
   0   8  10        0.20        0.01      0.98 o 
   1   8  10       26.79       21.63      1.15 o 
   2   8  10        2.27        0.86      0.95 o 
   3   8  10       20.50       26.57      1.30 o 
   1   9  10        0.17        1.15      1.90 o 
   2   9  10       23.10       25.71      1.60 o 
   0  -6  11        1.80        1.41      2.20 o 
  -2  -5  11        0.53        0.84      1.03 o 
  -1  -5  11        6.59        5.60      1.08 o 
   0  -5  11        0.83        1.27      0.95 o 
   1  -5  11        0.38        0.30      0.93 o 
   2  -5  11       13.71       13.47      2.43 o 
  -3  -4  11        0.92        0.52      1.14 o 
  -2  -4  11       25.22       22.87      1.04 o 
  -1  -4  11        2.21        2.02      0.88 o 
   0  -4  11        0.01        0.10      0.71 o 
   1  -4  11       34.59       35.87      1.11 o 
   2  -4  11        6.45        6.76      1.29 o 
  -3  -3  11        9.65        9.04      1.10 o 
  -2  -3  11      123.82      119.80      1.82 o 
  -1  -3  11       36.96       32.86      0.99 o 
   0  -3  11       11.26        9.76      0.70 o 
   1  -3  11       15.61       15.79      0.78 o 
   2  -3  11       27.89       26.39      2.42 o 
   3  -3  11       24.84       25.13      1.27 o 
   4  -3  11        0.06        0.16      1.39 o 
  -4  -2  11        4.70        4.21      1.53 o 
  -3  -2  11       14.08       13.81      0.89 o 
  -2  -2  11      125.28      124.52      1.52 o 
  -1  -2  11        9.96        9.59      0.71 o 
   0  -2  11      119.65      117.06      1.38 o 
   1  -2  11        4.54        4.37      0.68 o 
   2  -2  11      111.56      112.92      1.43 o 
   3  -2  11        7.18        7.37      0.98 o 
   4  -2  11       46.63       48.65      1.15 o 
  -4  -1  11        8.06        6.80      1.06 o 
  -3  -1  11       63.74       68.06      1.26 o 
  -2  -1  11        0.74        0.81      0.59 o 
  -1  -1  11      211.01      220.76      1.84 o 
   0  -1  11       16.39       16.96      0.63 o 
   1  -1  11       66.13       68.56      1.04 o 
   2  -1  11       37.68       33.52      0.97 o 
   3  -1  11       85.55       84.22      1.51 o 
   4  -1  11        6.72        8.42      1.13 o 
   5  -1  11        2.22        1.38      1.81 o 
  -4   0  11        1.15        1.21      1.06 o 
  -3   0  11       10.51        9.78      0.98 o 
  -2   0  11       38.11       39.54      0.94 o 
  -1   0  11        8.24        8.29      0.64 o 
   0   0  11       15.71       16.58      0.52 o 
   1   0  11      133.52      133.13      1.51 o 
   2   0  11       10.60        5.99      0.56 o 
   3   0  11       23.69       20.99      0.86 o 
   4   0  11       87.27       91.26      1.63 o 
   5   0  11        1.17        0.19      2.05 o 
  -4   1  11       31.95       34.19      1.46 o 
  -3   1  11       19.38       18.42      1.00 o 
  -2   1  11       94.96       93.60      1.38 o 
  -1   1  11        1.02        0.69      0.42 o 
   0   1  11      177.47      180.19      1.58 o 
   1   1  11        0.01       -0.17      0.36 o 
   2   1  11      159.51      139.38      1.69 o 
   3   1  11      187.79      167.80      2.32 o 
   4   1  11        8.07        7.80      0.75 o 
   5   1  11        1.82        0.92      1.21 o 
  -4   2  11        3.39        3.17      1.88 o 
  -3   2  11       63.70       62.78      1.24 o 
  -2   2  11       37.54       35.05      0.78 o 
  -1   2  11       23.64       23.30      0.56 o 
   0   2  11       58.19       59.60      0.88 o 
   1   2  11      127.42      126.23      1.36 o 
   2   2  11       24.44       21.73      0.75 o 
   3   2  11       78.77       69.99      1.12 o 
   4   2  11        0.07        0.15      0.62 o 
   5   2  11        3.39        4.17      1.05 o 
  -3   3  11        0.26        0.30      0.88 o 
  -2   3  11       22.40       23.53      0.71 o 
  -1   3  11       16.91       18.38      0.59 o 
   0   3  11      211.77      208.69      2.06 o 
   1   3  11      345.86      340.36      2.64 o 
   2   3  11      242.54      238.34      1.89 o 
   3   3  11       59.46       59.88      1.06 o 
   4   3  11       11.23       12.11      0.86 o 
   5   3  11       52.55       52.87      1.35 o 
  -3   4  11        8.33        7.61      1.24 o 
  -2   4  11      128.29      129.46      1.61 o 
  -1   4  11        4.38        3.59      0.52 o 
   0   4  11        1.82        0.90      0.57 o 
   1   4  11       41.17       42.44      1.05 o 
   2   4  11       10.39       10.84      0.80 o 
   3   4  11       44.08       44.73      1.14 o 
   4   4  11        4.27        2.83      0.84 o 
   5   4  11        0.00       -0.23      1.27 o 
  -3   5  11        0.47        1.16      1.58 o 
  -2   5  11        1.65        0.96      0.75 o 
  -1   5  11       14.10       18.56      0.82 o 
   0   5  11        0.87        1.05      0.67 o 
   1   5  11       16.09       14.58      0.78 o 
   2   5  11       77.15       75.80      1.44 o 
   3   5  11       15.54       15.84      1.20 o 
   4   5  11      190.14      211.82      3.08 o 
   5   5  11       48.09       56.29      2.65 o 
  -2   6  11        5.24        4.92      0.95 o 
  -1   6  11       92.61       92.61      1.66 o 
   0   6  11        5.31        4.27      1.01 o 
   1   6  11       23.56       22.58      0.89 o 
   2   6  11        3.23        3.93      0.79 o 
   3   6  11       67.92       74.17      1.27 o 
   4   6  11      105.83      107.02      2.33 o 
  -1   7  11        0.54        0.86      0.98 o 
   0   7  11       24.11       18.29      1.38 o 
   1   7  11      174.37      174.65      2.77 o 
   2   7  11       38.37       38.32      0.98 o 
   3   7  11       65.04       69.95      1.29 o 
   4   7  11       52.64       49.67      1.73 o 
   1   8  11       18.47       24.58      1.56 o 
   2   8  11       40.20       44.87      1.58 o 
   3   8  11        8.89       10.37      1.41 o 
  -1  -5  12       97.48       93.63      3.11 o 
   0  -5  12      269.95      274.37      3.62 o 
   1  -5  12        2.20        2.78      1.85 o 
  -2  -4  12       32.36       32.66      1.55 o 
  -1  -4  12       34.45       30.25      1.20 o 
   0  -4  12      318.89      325.88      2.98 o 
   1  -4  12       10.46       10.71      1.15 o 
   2  -4  12       45.76       44.56      1.59 o 
  -3  -3  12        3.62        2.21      1.77 o 
  -2  -3  12       13.11       12.18      1.62 o 
  -1  -3  12       42.19       40.18      1.14 o 
   0  -3  12       13.58       14.61      0.81 o 
   1  -3  12       31.98       34.24      2.30 o 
   2  -3  12        2.91        2.24      1.17 o 
   3  -3  12       12.58       14.23      1.61 o 
  -3  -2  12        4.88        4.91      0.94 o 
  -2  -2  12        8.66        7.42      1.30 o 
  -1  -2  12       15.91       18.08      1.26 o 
   0  -2  12       21.81       21.37      0.72 o 
   1  -2  12       32.78       33.82      0.88 o 
   2  -2  12        0.30        0.47      0.80 o 
   3  -2  12      242.24      260.33      2.77 o 
   4  -2  12       44.64       45.35      2.37 o 
  -3  -1  12       17.05       17.09      1.07 o 
  -2  -1  12        9.14       10.44      0.95 o 
  -1  -1  12        0.12        0.08      0.59 o 
   0  -1  12        4.00        4.43      0.62 o 
   1  -1  12       37.83       39.25      0.87 o 
   2  -1  12        8.59        7.09      0.94 o 
   3  -1  12        3.12        3.32      0.76 o 
   4  -1  12        0.75        1.25      0.98 o 
  -3   0  12      133.27      135.84      1.83 o 
  -2   0  12        2.90        1.93      0.76 o 
  -1   0  12       14.20       13.22      0.75 o 
   0   0  12       39.25       40.14      1.01 o 
   1   0  12        0.00        0.17      0.44 o 
   2   0  12       72.08       64.00      1.28 o 
   3   0  12        0.03       -0.05      0.67 o 
   4   0  12       36.79       42.90      1.25 o 
  -3   1  12       25.02       26.13      0.98 o 
  -2   1  12       57.11       57.39      1.13 o 
  -1   1  12      143.87      148.81      1.63 o 
   0   1  12      154.62      155.59      1.57 o 
   1   1  12        6.87        6.05      0.63 o 
   2   1  12       32.81       27.82      0.90 o 
   3   1  12        4.42        5.50      0.63 o 
   4   1  12        0.65       -0.12      0.87 o 
  -3   2  12        0.62        0.40      0.87 o 
  -2   2  12        9.80        9.65      0.90 o 
  -1   2  12       41.04       40.76      0.81 o 
   0   2  12      194.44      192.30      1.78 o 
   1   2  12       34.41       33.29      0.80 o 
   2   2  12       29.80       29.35      0.90 o 
   3   2  12        3.89        3.14      0.62 o 
   4   2  12        6.71        4.55      0.78 o 
   5   2  12      146.58      163.85      2.74 o 
  -3   3  12       24.63       25.19      1.39 o 
  -2   3  12      132.33      136.22      1.34 o 
  -1   3  12        6.29        6.09      0.62 o 
   0   3  12      284.93      280.54      2.17 o 
   1   3  12       20.37       19.60      0.67 o 
   2   3  12      126.80      124.94      1.75 o 
   3   3  12       37.30       34.47      0.89 o 
   4   3  12      201.29      201.25      2.30 o 
   5   3  12       35.58       46.17      1.40 o 
  -3   4  12        1.22        0.64      1.83 o 
  -2   4  12       26.10       22.45      1.03 o 
  -1   4  12       18.43       21.12      0.81 o 
   0   4  12        0.22        0.64      0.62 o 
   1   4  12       14.65       14.87      0.77 o 
   2   4  12       86.84       85.47      1.50 o 
   3   4  12        5.24        6.08      0.84 o 
   4   4  12        2.40        1.59      0.90 o 
  -2   5  12      143.98      146.72      1.84 o 
  -1   5  12       29.21       28.17      1.07 o 
   0   5  12       96.21       94.75      1.60 o 
   1   5  12       56.51       59.14      1.30 o 
   2   5  12       68.68       72.47      1.58 o 
   3   5  12      172.67      180.70      1.95 o 
   4   5  12       11.42       13.96      1.48 o 
  -2   6  12        3.05        5.07      2.23 o 
  -1   6  12        0.02       -0.36      1.22 o 
   0   6  12       37.51       41.54      1.48 o 
   1   6  12       24.08       19.54      1.06 o 
   2   6  12      159.60      171.82      2.18 o 
   3   6  12       13.37       13.75      0.95 o 
   4   6  12        0.04        0.14      1.39 o 
   0   7  12       27.19       26.25      1.56 o 
   1   7  12        2.68        4.91      1.21 o 
   2   7  12       71.30       88.40      1.45 o 
   3   7  12        3.36        3.41      0.89 o 
   2   8  12       21.80       26.33      1.90 o 
   3   8  12       21.19       20.45      1.86 o 
  -1  -4  13        0.46        1.05      1.42 o 
   0  -4  13        0.12        0.06      1.33 o 
   1  -4  13       45.97       42.22      1.61 o 
  -2  -3  13       16.04       12.14      1.69 o 
  -1  -3  13       31.08       31.21      1.47 o 
   0  -3  13        0.38        0.02      0.85 o 
   1  -3  13       48.08       50.20      1.72 o 
   2  -3  13        1.39        1.06      1.22 o 
  -2  -2  13       18.61       18.45      1.53 o 
  -1  -2  13        3.32        3.53      1.20 o 
   0  -2  13        0.00        0.05      0.73 o 
   1  -2  13        1.79        1.47      0.76 o 
   2  -2  13       18.63       18.75      1.36 o 
   3  -2  13       34.73       39.25      1.37 o 
  -3  -1  13        8.82       10.90      1.72 o 
  -2  -1  13       47.42       46.95      1.29 o 
  -1  -1  13       28.97       28.44      1.14 o 
   0  -1  13        5.22        5.69      0.84 o 
   1  -1  13       41.57       40.87      1.09 o 
   2  -1  13        1.29        1.25      0.74 o 
   3  -1  13       23.06       24.87      1.01 o 
  -3   0  13       20.91       18.71      1.21 o 
  -2   0  13        9.59        8.16      1.19 o 
  -1   0  13       84.21       86.40      1.34 o 
   0   0  13        0.13        0.11      0.64 o 
   1   0  13       39.58       35.69      1.00 o 
   2   0  13      161.01      153.34      1.99 o 
   3   0  13        6.53        5.83      1.03 o 
   4   0  13        2.24        1.59      1.08 o 
  -3   1  13        0.32       -0.40      0.99 o 
  -2   1  13        1.51        1.02      0.99 o 
  -1   1  13      216.70      214.57      2.03 o 
   0   1  13      109.25      109.39      1.62 o 
   1   1  13        8.30        6.64      1.09 o 
   2   1  13       74.99       70.55      1.36 o 
   3   1  13        4.68        5.80      0.69 o 
   4   1  13        0.39        0.47      0.98 o 
  -3   2  13        1.05        0.68      1.42 o 
  -2   2  13        9.17        8.84      1.05 o 
  -1   2  13       78.08       78.70      1.28 o 
   0   2  13      363.04      366.66      2.54 o 
   1   2  13       73.53       74.20      1.26 o 
   2   2  13       81.91       78.73      1.81 o 
   3   2  13        6.81        6.14      0.82 o 
   4   2  13       85.72       87.72      1.44 o 
  -3   3  13       34.77       35.11      2.38 o 
  -2   3  13        4.04        3.60      0.98 o 
  -1   3  13        5.62        4.33      0.70 o 
   0   3  13       93.77      100.33      1.40 o 
   1   3  13       59.23       56.07      1.07 o 
   2   3  13        2.65        2.40      0.85 o 
   3   3  13        8.68       10.01      0.90 o 
   4   3  13        0.95        0.88      0.81 o 
  -2   4  13       21.48       24.03      1.36 o 
  -1   4  13        0.36        0.72      0.70 o 
   0   4  13        0.49        0.99      0.68 o 
   1   4  13       22.30       22.82      0.95 o 
   2   4  13       13.26       13.87      0.92 o 
   3   4  13      184.52      205.87      2.71 o 
   4   4  13       17.56       22.13      1.38 o 
  -2   5  13       31.62       33.11      2.64 o 
  -1   5  13       25.66       24.01      1.38 o 
   0   5  13       12.36       12.44      1.07 o 
   1   5  13        0.09       -0.22      0.76 o 
   2   5  13      100.47      107.44      1.78 o 
   3   5  13       88.99       92.79      1.51 o 
   4   5  13       24.48       31.13      1.39 o 
  -1   6  13       11.51       10.34      1.61 o 
   0   6  13       59.13       59.01      1.81 o 
   1   6  13        6.21        5.91      1.01 o 
   2   6  13       18.31       19.09      1.12 o 
   3   6  13      107.99      108.09      1.65 o 
   1   7  13       17.00       16.31      1.58 o 
   2   7  13       15.94       19.48      1.29 o 
   3   7  13        4.10        4.58      1.45 o 
  -1  -3  14        0.76        0.85      2.24 o 
   0  -3  14        7.16        6.73      1.21 o 
   1  -3  14        0.10       -0.13      1.26 o 
  -1  -2  14       16.85       17.49      1.71 o 
   0  -2  14        1.65        1.96      1.01 o 
   1  -2  14        0.00        0.13      0.98 o 
   2  -2  14       68.49       69.88      1.96 o 
  -2  -1  14        5.04        4.65      1.43 o 
  -1  -1  14        1.13        1.48      1.10 o 
   0  -1  14        0.47        0.90      0.85 o 
   1  -1  14      132.10      129.31      1.92 o 
   2  -1  14       54.82       54.88      1.70 o 
   3  -1  14       14.14       16.69      1.48 o 
  -2   0  14        0.60        0.38      1.06 o 
  -1   0  14       12.30       11.84      0.92 o 
   0   0  14        0.91        0.36      0.77 o 
   1   0  14       16.56       15.18      1.25 o 
   2   0  14        4.14        4.01      0.88 o 
   3   0  14        4.63        3.10      1.03 o 
  -2   1  14       94.91       96.93      1.84 o 
  -1   1  14       90.53       89.31      1.43 o 
   0   1  14       13.07       13.55      1.05 o 
   1   1  14        0.32        0.03      0.96 o 
   2   1  14       26.19       26.02      0.98 o 
   3   1  14       38.54       35.95      1.21 o 
   4   1  14      104.18      120.32      3.42 o 
  -2   2  14        0.20        0.00      1.13 o 
  -1   2  14       82.01       82.55      1.39 o 
   0   2  14       79.39       76.75      1.27 o 
   1   2  14        0.04       -0.34      0.76 o 
   2   2  14       61.35       57.44      1.66 o 
   3   2  14       26.54       25.33      1.01 o 
   4   2  14       67.33       81.43      1.44 o 
  -2   3  14       24.08       24.63      2.49 o 
  -1   3  14        8.17        6.46      0.84 o 
   0   3  14        6.21        6.74      0.87 o 
   1   3  14       32.47       32.18      1.09 o 
   2   3  14        3.66        2.47      0.99 o 
   3   3  14       16.50       17.74      1.19 o 
   4   3  14       34.64       39.62      1.15 o 
  -1   4  14        1.12        0.71      0.78 o 
   0   4  14       20.20       19.48      0.87 o 
   1   4  14       38.61       41.92      1.20 o 
   2   4  14       75.82       82.76      1.62 o 
   3   4  14        7.75        6.58      1.13 o 
   4   4  14        0.72        0.91      2.17 o 
  -1   5  14        0.05        0.04      1.26 o 
   0   5  14        5.94        4.92      0.93 o 
   1   5  14       16.46       18.55      1.26 o 
   2   5  14        0.56        0.07      0.85 o 
   3   5  14       18.64       18.80      1.21 o 
   4   5  14       10.08       10.06      2.60 o 
   1   6  14      240.66      271.34      2.93 o 
   2   6  14       25.50       25.24      1.32 o 
   3   6  14        4.51        5.78      1.80 o 
   0  -2  15        6.35        6.77      1.30 o 
   1  -2  15       17.49       17.25      1.83 o 
  -1  -1  15       12.81        9.27      2.42 o 
   0  -1  15       60.63       61.11      1.44 o 
   1  -1  15       60.48       63.11      1.83 o 
   2  -1  15        0.58        0.18      1.44 o 
  -1   0  15       42.47       38.79      1.29 o 
   0   0  15       18.77       19.95      1.25 o 
   1   0  15       59.09       58.30      2.75 o 
   2   0  15       23.64       22.33      1.46 o 
   3   0  15        1.18        0.71      1.61 o 
  -1   1  15      328.85      338.48      3.24 o 
   0   1  15        4.39        3.29      0.99 o 
   1   1  15       62.43       60.36      1.79 o 
   2   1  15       51.48       54.51      1.72 o 
   3   1  15       20.72       21.38      1.79 o 
  -1   2  15       51.50       49.68      1.21 o 
   0   2  15       22.50       21.13      1.20 o 
   1   2  15        0.48        0.49      0.96 o 
   2   2  15       69.87       73.68      1.97 o 
   3   2  15       26.68       25.70      1.37 o 
  -1   3  15        6.58        5.32      1.03 o 
   0   3  15       32.64       34.25      1.04 o 
   1   3  15        1.18        1.05      0.94 o 
   2   3  15      136.21      151.57      2.71 o 
   3   3  15        9.78       10.76      1.42 o 
  -1   4  15        2.78        2.78      1.16 o 
   0   4  15       23.36       21.69      1.18 o 
   1   4  15        0.11        0.47      0.94 o 
   2   4  15       59.19       63.06      1.54 o 
   3   4  15        0.06        0.49      1.28 o 
   0   5  15        4.52        7.34      1.39 o 
   1   5  15       35.20       37.51      1.31 o 
   2   5  15       92.36       88.38      2.19 o 
   1   6  15       13.80       15.69      2.63 o 
   0  -1  16       26.74       24.97      2.74 o 
   0   0  16        0.03        0.10      1.38 o 
   0   1  16        3.60        2.31      1.34 o 
   1   1  16       16.09       15.49      2.26 o 
   0   2  16       67.08       72.36      2.19 o 
   1   2  16        4.62        4.86      1.95 o 
   0   3  16        3.38        3.27      1.42 o 
   1   3  16       25.01       27.75      1.72 o 
                                                 
